# Supplementary material for: The genus Scaptodrosophila Duda part I: the brunnea species group from the Oriental Region, with morphological and molecular evidence (Diptera, Drosophilidae)
Source: Zookeys. 2017 Apr 26;(671):87–118. doi: 10.3897/zookeys.671.11275 (PMC5523211; doi:10.3897/zookeys.671.11275)
Supplement: XML Treatment for Scaptodrosophila parabrunnea [file zookeys.671.11275-treatment1.xml]

<!DOCTYPE tp:taxon-treatment
  PUBLIC "-//TaxonX//DTD Taxonomic Treatment Publishing DTD v0 20100105//EN" "tax-treatment-NSO.dtd">
<tp:taxon-treatment xmlns:tp="http://www.plazi.org/taxpub"><tp:treatment-meta><kwd-group><label>Taxon classification</label><kwd><named-content xmlns:xlink="http://www.w3.org/1999/xlink" content-type="kingdom">Animalia</named-content></kwd><kwd><named-content xmlns:xlink="http://www.w3.org/1999/xlink" content-type="order">ORDO</named-content></kwd><kwd><named-content xmlns:xlink="http://www.w3.org/1999/xlink" content-type="family">FAMILIA</named-content></kwd></kwd-group><mixed-citation publication-type="journal"><person-group><name><surname>Liu</surname><given-names>Yi-Qin</given-names></name><name><surname>Gao</surname><given-names>Qing-Song</given-names></name><name><surname>Chen</surname><given-names>Hong-Wei</given-names></name></person-group><article-title>The genus <italic><tp:taxon-name><tp:taxon-name-part taxon-name-part-type="genus" reg="Scaptodrosophila">Scaptodrosophila</tp:taxon-name-part></tp:taxon-name></italic> Duda part I: the <italic>brunnea</italic> species group from the Oriental Region, with morphological and molecular evidence (<tp:taxon-name><tp:taxon-name-part taxon-name-part-type="order">Diptera</tp:taxon-name-part></tp:taxon-name>, <tp:taxon-name><tp:taxon-name-part taxon-name-part-type="family">Drosophilidae</tp:taxon-name-part></tp:taxon-name>)</article-title><source>Zookeys</source><day>26</day><month>4</month><year>2017</year><volume>2017</volume><issue>671</issue><fpage>87</fpage><lpage>118</lpage><pub-id pub-id-type="doi">10.3897/zookeys.671.11275</pub-id></mixed-citation></tp:treatment-meta><tp:nomenclature><tp:taxon-name>
              <tp:taxon-name-part taxon-name-part-type="genus" reg="Scaptodrosophila">Scaptodrosophila</tp:taxon-name-part>
              <tp:taxon-name-part taxon-name-part-type="species" reg="parabrunnea">parabrunnea</tp:taxon-name-part>
            </tp:taxon-name><tp:taxon-authority>(Tsacas &amp; Chassagnard, 1976)</tp:taxon-authority><xref ref-type="fig" rid="F3">Figs 3A–D</xref><xref ref-type="fig" rid="F8">, 8</xref><tp:nomenclature-citation-list><tp:nomenclature-citation><tp:taxon-name>
                  <tp:taxon-name-part taxon-name-part-type="genus" reg="Drosophila">Drosophila</tp:taxon-name-part> <tp:taxon-name-part taxon-name-part-type="species" reg="parabrunnea">parabrunnea</tp:taxon-name-part></tp:taxon-name><comment>Tsacas &amp; Chassagnard, 1976: 92.</comment></tp:nomenclature-citation></tp:nomenclature-citation-list></tp:nomenclature><tp:treatment-sec sec-type="Specimen examined" id="SECID0E2IBG"><title>Specimen examined.</title><p>CHINA: 1♂ (<abbrev xmlns:xlink="http://www.w3.org/1999/xlink" content-type="institution" xlink:title="South China Agricultural University" id="ABBRID0EBJBG" xlink:type="simple">SCAU</abbrev>, No. 128342), Menglun, Mengla, Yunnan, <named-content xmlns:xlink="http://www.w3.org/1999/xlink" content-type="dwc:verbatimCoordinates" xlink:type="simple"><named-content content-type="geo-json" specific-use="{&#34;type&#34;:&#34;Point&#34;,&#34;coordinates&#34;:[101.266667,21.916667]}" id="NCID0EJJBG" xlink:type="simple">21°55'N, 101°16'E</named-content></named-content>, alt. 570 m, 3–4.xi.2001, JJ Gao.</p></tp:treatment-sec><tp:treatment-sec sec-type="diagnosis" id="SECID0EOJBG"><title>Diagnosis.</title><p>This species is very similar to <italic><tp:taxon-name><tp:taxon-name-part taxon-name-part-type="genus" reg="Scaptodrosophila">S.</tp:taxon-name-part> <tp:taxon-name-part taxon-name-part-type="species" reg="maculata">maculata</tp:taxon-name-part></tp:taxon-name></italic> sp. n. in the patterns of abdominal tergites (Fig. <xref ref-type="fig" rid="F3">3B</xref>) and aedeagus curved dorsally in lateral view (Fig. <xref ref-type="fig" rid="F8">8D</xref>), but it can be distinguished from the latter by having the paramere apically round in lateral view (Fig. <xref ref-type="fig" rid="F8">8D</xref>); gonopods dorsally expanded in lateral view (Fig. <xref ref-type="fig" rid="F8">8D</xref>); see under that species.</p></tp:treatment-sec><tp:treatment-sec sec-type="description" id="SECID0EPKBG"><title>Description.</title><p>Male and female: <italic>Head</italic> (Fig. <xref ref-type="fig" rid="F3">3A</xref>): frons yellowish to brown. Pedicel brownish; first flagellomere yellowish brown. Facial carina brown, short, as 1/3 length as face.</p><p>
              <italic>Thorax</italic> (Fig. <xref ref-type="fig" rid="F3">3B, C</xref>): mesonotum yellowish brown, with a brown longitudinal stripe medially. Acrostichal setulae in ca. 8–10 irregular rows. Scutellum yellow, dark brown near basal scutellar setae, pale at tip. Pleura brownish.</p><p>
              <italic>Abdomen</italic> (Fig. <xref ref-type="fig" rid="F3">3D</xref>): tergites II to V yellow, with dark brown caudal bands, the caudal bands on tergites II and III narrowed medially; tergite VI entirely dark brown.</p><p>
              <italic>Male terminalia</italic> (Fig. <xref ref-type="fig" rid="F8">8</xref>): epandrium with ca. 16 setae near posterior and ventral margins per side. Surstylus with 6–7 peg-like prensisetae. Hypandrium with a pair of paramedian setae and pubescence basomedially. Paramere with ten sensilla medially. Aedeagus lacking pubescence.</p><p>
              <italic>Measurements</italic> (in mm). BL = 3.07, ThL =1.47, WL =3.13, WW =1.13.</p><p>
              <italic>Indices</italic>: arb = 4/3, avd = 0.90, adf = 2.50, flw = 2.00, FW/HW = 0.43, ch/o = 0.05, prorb = 0.50, rcorb = 0.27, vb = 0.33, dcl = 0.45, presctl = 0.29, sctl = 0.80, sterno = 0.71, orbito = 0.50, dcp = 0.39, sctlp = 0.75, C = 2.05, 4c = 0.95, 4v = 2.00, 5x = 1.67, ac = 2.00, M = 0.52, C3F = 0.83.</p></tp:treatment-sec><tp:treatment-sec sec-type="distribution" id="SECID0E2LBG"><title>Distribution.</title><p>China* (Yunnan), Indonesia (Java, Sumatra).</p></tp:treatment-sec><tp:treatment-sec><!--Section generated to contain objects referenced in tp:taxon-treatment.--><fig id="F3" position="float" orientation="portrait"><label>Figure 3.</label><caption><p>Head, mesonotum, scutellum, pleura and abdomen of male. <bold>A–D</bold> <italic><tp:taxon-name><tp:taxon-name-part taxon-name-part-type="genus" reg="Scaptodrosophila">S.</tp:taxon-name-part> <tp:taxon-name-part taxon-name-part-type="species" reg="parabrunnea">parabrunnea</tp:taxon-name-part></tp:taxon-name></italic> <bold>E–H</bold> <italic><tp:taxon-name><tp:taxon-name-part taxon-name-part-type="genus" reg="Scaptodrosophila">S.</tp:taxon-name-part> <tp:taxon-name-part taxon-name-part-type="species" reg="pressobrunnea">pressobrunnea</tp:taxon-name-part></tp:taxon-name></italic>. Scale bars 1 mm.</p></caption><graphic xmlns:xlink="http://www.w3.org/1999/xlink" xlink:href="zookeys-671-087-g003.jpg" position="float" orientation="portrait" xlink:type="simple" id="oo_133593.jpg"/></fig><fig id="F8" position="float" orientation="portrait"><label>Figure 8.</label><caption><p>
          <italic><tp:taxon-name><tp:taxon-name-part taxon-name-part-type="genus" reg="Scaptodrosophila">Scaptodrosophila</tp:taxon-name-part> <tp:taxon-name-part taxon-name-part-type="species" reg="parabrunnea">parabrunnea</tp:taxon-name-part></tp:taxon-name></italic> (Tsacas &amp; Chassagnard, 1976). <bold>A, B</bold> epandrium (epand), surstylus (sur) and cercus (cerc) (lateral and posterior views) <bold>C, D</bold> hypandrium (hypd), parameres (pm), gonopods (gon), aedeagus (aed) and aedeagal apodeme (aed a) (ventral and lateral views). Scale bars 0.1 mm.</p></caption><graphic xmlns:xlink="http://www.w3.org/1999/xlink" xlink:href="zookeys-671-087-g008.jpg" position="float" orientation="portrait" xlink:type="simple" id="oo_133600.jpg"/></fig></tp:treatment-sec></tp:taxon-treatment>
