# Supplementary material for: The genus Scaptodrosophila Duda part I: the brunnea species group from the Oriental Region, with morphological and molecular evidence (Diptera, Drosophilidae)
Source: Zookeys. 2017 Apr 26;(671):87–118. doi: 10.3897/zookeys.671.11275 (PMC5523211; doi:10.3897/zookeys.671.11275)
Supplement: XML Treatment for Scaptodrosophila pressobrunnea [file zookeys.671.11275-treatment2.xml]

<!DOCTYPE tp:taxon-treatment
  PUBLIC "-//TaxonX//DTD Taxonomic Treatment Publishing DTD v0 20100105//EN" "tax-treatment-NSO.dtd">
<tp:taxon-treatment xmlns:tp="http://www.plazi.org/taxpub"><tp:treatment-meta><kwd-group><label>Taxon classification</label><kwd><named-content xmlns:xlink="http://www.w3.org/1999/xlink" content-type="kingdom">Animalia</named-content></kwd><kwd><named-content xmlns:xlink="http://www.w3.org/1999/xlink" content-type="order">ORDO</named-content></kwd><kwd><named-content xmlns:xlink="http://www.w3.org/1999/xlink" content-type="family">FAMILIA</named-content></kwd></kwd-group><mixed-citation publication-type="journal"><person-group><name><surname>Liu</surname><given-names>Yi-Qin</given-names></name><name><surname>Gao</surname><given-names>Qing-Song</given-names></name><name><surname>Chen</surname><given-names>Hong-Wei</given-names></name></person-group><article-title>The genus <italic><tp:taxon-name><tp:taxon-name-part taxon-name-part-type="genus" reg="Scaptodrosophila">Scaptodrosophila</tp:taxon-name-part></tp:taxon-name></italic> Duda part I: the <italic>brunnea</italic> species group from the Oriental Region, with morphological and molecular evidence (<tp:taxon-name><tp:taxon-name-part taxon-name-part-type="order">Diptera</tp:taxon-name-part></tp:taxon-name>, <tp:taxon-name><tp:taxon-name-part taxon-name-part-type="family">Drosophilidae</tp:taxon-name-part></tp:taxon-name>)</article-title><source>Zookeys</source><day>26</day><month>4</month><year>2017</year><volume>2017</volume><issue>671</issue><fpage>87</fpage><lpage>118</lpage><pub-id pub-id-type="doi">10.3897/zookeys.671.11275</pub-id></mixed-citation></tp:treatment-meta><tp:nomenclature><tp:taxon-name>
              <tp:taxon-name-part taxon-name-part-type="genus" reg="Scaptodrosophila">Scaptodrosophila</tp:taxon-name-part>
              <tp:taxon-name-part taxon-name-part-type="species" reg="pressobrunnea">pressobrunnea</tp:taxon-name-part>
            </tp:taxon-name><tp:taxon-authority>(Tsacas &amp; Chassagnard, 1976)</tp:taxon-authority><xref ref-type="fig" rid="F3">Figs 3E–H</xref><xref ref-type="fig" rid="F9">, 9</xref><!--PageBreak--><!--PageBreak--><tp:nomenclature-citation-list><tp:nomenclature-citation><tp:taxon-name>
                  <tp:taxon-name-part taxon-name-part-type="genus" reg="Drosophila">Drosophila</tp:taxon-name-part> <tp:taxon-name-part taxon-name-part-type="species" reg="pressobrunnea">pressobrunnea</tp:taxon-name-part></tp:taxon-name><comment>Tsacas &amp; Chassagnard, 1976: 93.</comment></tp:nomenclature-citation></tp:nomenclature-citation-list></tp:nomenclature><tp:treatment-sec sec-type="material" id="SECID0E2NBG"><title>Specimens examined.</title><p>CHINA: 1♂, 1♀ (<abbrev xmlns:xlink="http://www.w3.org/1999/xlink" content-type="institution" xlink:title="South China Agricultural University" id="ABBRID0EBOBG" xlink:type="simple">SCAU</abbrev>, Nos 128246, 47), Nonggang, Chongzuo, Guangxi, <named-content xmlns:xlink="http://www.w3.org/1999/xlink" content-type="dwc:verbatimCoordinates" xlink:type="simple"><named-content content-type="geo-json" specific-use="{&#34;type&#34;:&#34;Point&#34;,&#34;coordinates&#34;:[106.850000,25.000000]}" id="NCID0EJOBG" xlink:type="simple">25°00'N, 106°51'E</named-content></named-content>, alt. 230 m, 21–24.viii.2004, HW Chen.</p></tp:treatment-sec><tp:treatment-sec sec-type="diagnosis" id="SECID0EOOBG"><title>Diagnosis.</title><p>This species is very similar to <italic><tp:taxon-name><tp:taxon-name-part taxon-name-part-type="genus" reg="Scaptodrosophila">S.</tp:taxon-name-part> <tp:taxon-name-part taxon-name-part-type="species" reg="scutellimargo">scutellimargo</tp:taxon-name-part></tp:taxon-name></italic> in the patterns of abdominal tergites (Fig. <xref ref-type="fig" rid="F3">3H</xref>) and aedeagus curved dorsal (Fig. <xref ref-type="fig" rid="F9">9D</xref>), but can be distinguished from the latter by having the paramere slightly broadened distally in lateral view (Fig. <xref ref-type="fig" rid="F9">9D</xref>); gonopods elliptically expanded dorsally in lateral view (Fig. <xref ref-type="fig" rid="F9">9D</xref>); see under that species.</p></tp:treatment-sec><tp:treatment-sec sec-type="description" id="SECID0EPPBG"><title>Description.</title><p>Male and female: <italic>Head</italic> (Fig. <xref ref-type="fig" rid="F3">3E</xref>): frons yellowish brown with a brown band anteriorly. Pedicel brownish; first flagellomere yellowish. Facial carina yellowish brown.</p><p>
              <italic>Thorax</italic> (Fig. <xref ref-type="fig" rid="F3">3F, G</xref>): mesonotum yellowish brown, with a brown longitudinal stripe on 1/3 posterior. Acrostichal setulae in ca. 8–10 irregular rows. Scutellum brownish, dark brown near basal scutellar setae, pale at tip. Pleura dark brown.</p><p>
              <italic>Abdomen</italic> (Fig. <xref ref-type="fig" rid="F3">3H</xref>): tergites II to V yellow, with dark brown caudal bands, the caudal band on tergite II narrowed medially; tergite VI entirely dark brown.</p><p>
              <italic>Male terminalia</italic> (Fig. <xref ref-type="fig" rid="F9">9A–D</xref>): epandrium with ca. 15 setae near posterior and ventral margins per side. Surstylus with 6–7 peg-like prensisetae. Hypandrium with a pair of paramedian setae and pubescence basomedially. Paramere with 12 sensilla, and a small projection basally. Aedeagus lacking pubescence.</p><p>
              <italic>Female terminalia</italic> (Fig. <xref ref-type="fig" rid="F9">9E</xref>): oviscapt with one subapical trichoid ovisensillum, 14, 8 and 5 peg-like ovisensilla per side on ventral, dorsal and apical margins, respectively.</p><p>
              <italic>Measurements</italic> (range in 1♂, 1♀, in mm): BL = (2.89, 2.98), ThL = (1.29, 1.16), WL = (2.62, 2.36), WW = (1.02, 0.93).</p><p>
              <italic>Indices</italic>: arb = 4/3, avd = 0.89–0.94, adf = 3.60, flw = 2.00, FW/HW = 0.40–0.42, ch/o = 0.08–0.09, prorb = 0.65–0.68, rcorb = 0.26–0.35, vb = 0.83–1.00, dcl = 0.59, presctl = 0.38–0.45, sctl = 0.97–1.07, sterno = 0.68–0.70, orbito = 0.44–0.50, dcp = 0.38–0.44, sctlp = 0.79–1.10, C = 1.83–1.89, 4c = 1.33–1.40, 4v = 2.41–2.52, 5x = 1.80–1.90, ac = 3.27–3.50, M = 0.70–0.72, C3F = 0.88–0.90.</p></tp:treatment-sec><tp:treatment-sec sec-type="distribution" id="SECID0EDRBG"><title>Distribution.</title><p>China* (Guangxi), India, Indonesia (Sumatra).</p><!--PageBreak--></tp:treatment-sec><tp:treatment-sec><!--Section generated to contain objects referenced in tp:taxon-treatment.--><fig id="F3" position="float" orientation="portrait"><label>Figure 3.</label><caption><p>Head, mesonotum, scutellum, pleura and abdomen of male. <bold>A–D</bold> <italic><tp:taxon-name><tp:taxon-name-part taxon-name-part-type="genus" reg="Scaptodrosophila">S.</tp:taxon-name-part> <tp:taxon-name-part taxon-name-part-type="species" reg="parabrunnea">parabrunnea</tp:taxon-name-part></tp:taxon-name></italic> <bold>E–H</bold> <italic><tp:taxon-name><tp:taxon-name-part taxon-name-part-type="genus" reg="Scaptodrosophila">S.</tp:taxon-name-part> <tp:taxon-name-part taxon-name-part-type="species" reg="pressobrunnea">pressobrunnea</tp:taxon-name-part></tp:taxon-name></italic>. Scale bars 1 mm.</p></caption><graphic xmlns:xlink="http://www.w3.org/1999/xlink" xlink:href="zookeys-671-087-g003.jpg" position="float" orientation="portrait" xlink:type="simple" id="oo_133593.jpg"/></fig><fig id="F9" position="float" orientation="portrait"><label>Figure 9.</label><caption><p>
          <italic><tp:taxon-name><tp:taxon-name-part taxon-name-part-type="genus" reg="Scaptodrosophila">Scaptodrosophila</tp:taxon-name-part> <tp:taxon-name-part taxon-name-part-type="species" reg="pressobrunnea">pressobrunnea</tp:taxon-name-part></tp:taxon-name></italic> (Tsacas &amp; Chassagnard, 1976). <bold>A, B</bold> epandrium, surstylus and cercus (lateral and posterior views) <bold>C, D</bold> hypandrium, parameres, gonopods, aedeagus and aedeagal apodeme (ventral and lateral views) <bold>E</bold> oviscapt (lateral view). Scale bars 0.1 mm.</p></caption><graphic xmlns:xlink="http://www.w3.org/1999/xlink" xlink:href="zookeys-671-087-g009.jpg" position="float" orientation="portrait" xlink:type="simple" id="oo_133601.jpg"/></fig></tp:treatment-sec></tp:taxon-treatment>
