# Supplementary material for: The genus Scaptodrosophila Duda part I: the brunnea species group from the Oriental Region, with morphological and molecular evidence (Diptera, Drosophilidae)
Source: Zookeys. 2017 Apr 26;(671):87–118. doi: 10.3897/zookeys.671.11275 (PMC5523211; doi:10.3897/zookeys.671.11275)
Supplement: XML Treatment for Scaptodrosophila scutellimargo [file zookeys.671.11275-treatment3.xml]

<!DOCTYPE tp:taxon-treatment
  PUBLIC "-//TaxonX//DTD Taxonomic Treatment Publishing DTD v0 20100105//EN" "tax-treatment-NSO.dtd">
<tp:taxon-treatment xmlns:tp="http://www.plazi.org/taxpub"><tp:treatment-meta><kwd-group><label>Taxon classification</label><kwd><named-content xmlns:xlink="http://www.w3.org/1999/xlink" content-type="kingdom">Animalia</named-content></kwd><kwd><named-content xmlns:xlink="http://www.w3.org/1999/xlink" content-type="order">ORDO</named-content></kwd><kwd><named-content xmlns:xlink="http://www.w3.org/1999/xlink" content-type="family">FAMILIA</named-content></kwd></kwd-group><mixed-citation publication-type="journal"><person-group><name><surname>Liu</surname><given-names>Yi-Qin</given-names></name><name><surname>Gao</surname><given-names>Qing-Song</given-names></name><name><surname>Chen</surname><given-names>Hong-Wei</given-names></name></person-group><article-title>The genus <italic><tp:taxon-name><tp:taxon-name-part taxon-name-part-type="genus" reg="Scaptodrosophila">Scaptodrosophila</tp:taxon-name-part></tp:taxon-name></italic> Duda part I: the <italic>brunnea</italic> species group from the Oriental Region, with morphological and molecular evidence (<tp:taxon-name><tp:taxon-name-part taxon-name-part-type="order">Diptera</tp:taxon-name-part></tp:taxon-name>, <tp:taxon-name><tp:taxon-name-part taxon-name-part-type="family">Drosophilidae</tp:taxon-name-part></tp:taxon-name>)</article-title><source>Zookeys</source><day>26</day><month>4</month><year>2017</year><volume>2017</volume><issue>671</issue><fpage>87</fpage><lpage>118</lpage><pub-id pub-id-type="doi">10.3897/zookeys.671.11275</pub-id></mixed-citation></tp:treatment-meta><tp:nomenclature><tp:taxon-name>
              <tp:taxon-name-part taxon-name-part-type="genus" reg="Scaptodrosophila">Scaptodrosophila</tp:taxon-name-part>
              <tp:taxon-name-part taxon-name-part-type="species" reg="scutellimargo">scutellimargo</tp:taxon-name-part>
            </tp:taxon-name><tp:taxon-authority>(Duda, 1924)</tp:taxon-authority><xref ref-type="fig" rid="F4">Figs 4A–D</xref><xref ref-type="fig" rid="F10">, 10</xref><tp:nomenclature-citation-list><tp:nomenclature-citation><tp:taxon-name>
                  <tp:taxon-name-part taxon-name-part-type="genus" reg="Drosophila">Drosophila</tp:taxon-name-part> <tp:taxon-name-part taxon-name-part-type="species" reg="scutellimargo">scutellimargo</tp:taxon-name-part></tp:taxon-name><comment>Duda, 1924: 243; Tsacas &amp; Chassagnard, 1976: 92.</comment></tp:nomenclature-citation></tp:nomenclature-citation-list></tp:nomenclature><tp:treatment-sec sec-type="material" id="SECID0ECTBG"><title>Specimens examined.</title><p>CHINA: 4♀ (<abbrev xmlns:xlink="http://www.w3.org/1999/xlink" content-type="institution" xlink:title="South China Agricultural University" id="ABBRID0EITBG" xlink:type="simple">SCAU</abbrev>, Nos 128204–07), Longdong, Guangzhou, Guangdong, <named-content xmlns:xlink="http://www.w3.org/1999/xlink" content-type="dwc:verbatimCoordinates" xlink:type="simple"><named-content content-type="geo-json" specific-use="{&#34;type&#34;:&#34;Point&#34;,&#34;coordinates&#34;:[113.350000,12.316667]}" id="NCID0EQTBG" xlink:type="simple">12°19'N, 113°21'E</named-content></named-content>, alt. 200 m, 1.v.2007, HW Chen; 2♀ (<abbrev xmlns:xlink="http://www.w3.org/1999/xlink" content-type="institution" xlink:title="South China Agricultural University" id="ABBRID0EVTBG" xlink:type="simple">SCAU</abbrev>, Nos 128378–79), Tianluhu Park, Guangzhou, Guangdong, <named-content xmlns:xlink="http://www.w3.org/1999/xlink" content-type="dwc:verbatimCoordinates" xlink:type="simple"><named-content content-type="geo-json" specific-use="{&#34;type&#34;:&#34;Point&#34;,&#34;coordinates&#34;:[113.150000,23.216667]}" id="NCID0E4TBG" xlink:type="simple">23°13'N, 113°09'E</named-content></named-content>, alt. 240 m, 6.ix.2015, YL Wang; 1♂ (<abbrev xmlns:xlink="http://www.w3.org/1999/xlink" content-type="institution" xlink:title="South China Agricultural University" id="ABBRID0ECUBG" xlink:type="simple">SCAU</abbrev>, No. 128208), Liuxihe, Conghua, Guangdong, <named-content xmlns:xlink="http://www.w3.org/1999/xlink" content-type="dwc:verbatimCoordinates" xlink:type="simple"><named-content content-type="geo-json" specific-use="{&#34;type&#34;:&#34;Point&#34;,&#34;coordinates&#34;:[113.500000,23.433333]}" id="NCID0EKUBG" xlink:type="simple">23°26'N, 113°30'E</named-content></named-content>, alt. 200 m, 12.v.2010, XY Xu; 9♂, 3♀ (<abbrev xmlns:xlink="http://www.w3.org/1999/xlink" content-type="institution" xlink:title="South China Agricultural University" id="ABBRID0EPUBG" xlink:type="simple">SCAU</abbrev>, Nos 128189–200), Jianfengling, Ledong, Hainan, <named-content xmlns:xlink="http://www.w3.org/1999/xlink" content-type="dwc:verbatimCoordinates" xlink:type="simple"><named-content content-type="geo-json" specific-use="{&#34;type&#34;:&#34;Point&#34;,&#34;coordinates&#34;:[108.866667,18.683333]}" id="NCID0EXUBG" xlink:type="simple">18°41'N, 108°52'E</named-content></named-content>, alt. 680–820 m, 23.iv.2007, XP Chen, JJ Gao; 2♂, 3♀ (<abbrev xmlns:xlink="http://www.w3.org/1999/xlink" content-type="institution" xlink:title="South China Agricultural University" id="ABBRID0E3UBG" xlink:type="simple">SCAU</abbrev>, Nos 128377–81), Mulun, Huangjiang, Guangxi, <named-content xmlns:xlink="http://www.w3.org/1999/xlink" content-type="dwc:verbatimCoordinates" xlink:type="simple"><named-content content-type="geo-json" specific-use="{&#34;type&#34;:&#34;Point&#34;,&#34;coordinates&#34;:[108.016667,25.150000]}" id="NCID0EEVBG" xlink:type="simple">25°09'N, 108°01'E</named-content></named-content>, alt. 449 m, 19.ix.2015, 26.vii.2015, YQ Liu; 1♂, 2♀ (<abbrev xmlns:xlink="http://www.w3.org/1999/xlink" content-type="institution" xlink:title="South China Agricultural University" id="ABBRID0EJVBG" xlink:type="simple">SCAU</abbrev>, Nos 128382–84), Weng’ang, Libo, Guizhou, <named-content xmlns:xlink="http://www.w3.org/1999/xlink" content-type="dwc:verbatimCoordinates" xlink:type="simple"><named-content content-type="geo-json" specific-use="{&#34;type&#34;:&#34;Point&#34;,&#34;coordinates&#34;:[107.933333,25.216667]}" id="NCID0ERVBG" xlink:type="simple">25°13'N, 107°56'E</named-content></named-content>, alt. 754 m, 16.ix.2015, L Zhu; 6♂, 7♀ (<abbrev xmlns:xlink="http://www.w3.org/1999/xlink" content-type="institution" xlink:title="South China Agricultural University" id="ABBRID0EWVBG" xlink:type="simple">SCAU</abbrev>, Nos 128229–40, 128370), Menglun, Mengla, Yunnan, <named-content xmlns:xlink="http://www.w3.org/1999/xlink" content-type="dwc:verbatimCoordinates" xlink:type="simple"><named-content content-type="geo-json" specific-use="{&#34;type&#34;:&#34;Point&#34;,&#34;coordinates&#34;:[101.416667,24.683333]}" id="NCID0E5VBG" xlink:type="simple">24°41'N, 101°25'E</named-content></named-content>, alt. 680 m, 17.iv.2007, HW Chen, JJ Gao; 10♂, 10♀ (<abbrev xmlns:xlink="http://www.w3.org/1999/xlink" content-type="institution" xlink:title="South China Agricultural University" id="ABBRID0EDWBG" xlink:type="simple">SCAU</abbrev>, Nos 128209–28), Wangtianshu, Mengla, Yunnan, <named-content xmlns:xlink="http://www.w3.org/1999/xlink" content-type="dwc:verbatimCoordinates" xlink:type="simple"><named-content content-type="geo-json" specific-use="{&#34;type&#34;:&#34;Point&#34;,&#34;coordinates&#34;:[101.416667,24.683333]}" id="NCID0ELWBG" xlink:type="simple">24°41'N, 101°25'E</named-content></named-content>, alt. 680 m, 22–25.iv.2007, 9.x.2012, HW Chen, JJ Gao. JAPAN: 1♂, 2♀ (<abbrev xmlns:xlink="http://www.w3.org/1999/xlink" content-type="institution" xlink:title="South China Agricultural University" id="ABBRID0EQWBG" xlink:type="simple">SCAU</abbrev>, Nos 128201–03), Iriomote Island, Okinawa, <named-content xmlns:xlink="http://www.w3.org/1999/xlink" content-type="dwc:verbatimCoordinates" xlink:type="simple"><named-content content-type="geo-json" specific-use="{&#34;type&#34;:&#34;Point&#34;,&#34;coordinates&#34;:[124.466667,24.533333]}" id="NCID0EYWBG" xlink:type="simple">24°32'N, 123°88'E</named-content></named-content>, alt. 150 m, 12.v.2001, HW Chen.</p></tp:treatment-sec><tp:treatment-sec sec-type="diagnosis" id="SECID0E4WBG"><title>Diagnosis.</title><p>Paramere distally broadened and pubescent in lateral view (Fig. <xref ref-type="fig" rid="F10">10D</xref>); gonopods roundly expanded dorsally in lateral view (Fig. <xref ref-type="fig" rid="F10">10D</xref>). The 5.3% interspecific genetic distance to <italic><tp:taxon-name><tp:taxon-name-part taxon-name-part-type="genus" reg="Scaptodrosophila">S.</tp:taxon-name-part> <tp:taxon-name-part taxon-name-part-type="species" reg="scutellimargo">scutellimargo</tp:taxon-name-part></tp:taxon-name></italic> is one of the smallest interspecific distances ascertained within this group (Table <xref ref-type="table" rid="T2">2</xref>).</p></tp:treatment-sec><tp:treatment-sec sec-type="description" id="SECID0E1XBG"><title>Description.</title><p>Male and female: <italic>Head</italic> (Fig. <xref ref-type="fig" rid="F4">4A</xref>): frons yellowish brown. Pedicel brownish; first flagellomere yellowish. Facial carina yellowish, short, as 1/3 length as face.</p><p>
              <italic>Thorax</italic> (Fig. <xref ref-type="fig" rid="F4">4B, C</xref>): mesonotum brown, with three yellowish brown longitudinal stripes. Acrostichal setulae in ca. 8–10 irregular rows. Scutellum yellowish, dark brown near basal scutellar setae, pale at tip. Pleura brownish to brown.</p><p>
              <italic>Abdomen</italic> (Fig. <xref ref-type="fig" rid="F4">4D</xref>): all tergites yellow with dark brown caudal bands, the caudal band on tergite II narrowed medially.</p><p>
              <italic>Male terminalia</italic> (Fig. <xref ref-type="fig" rid="F10">10A–D</xref>): epandrium with ca. 16 setae near posterior and ventral margins per side. Surstylus with eight peg-like prensisetae. Hypandrium with a pair of paramedian setae and pubescence basomedially. Paramere with eight sensilla medially distally. Aedeagus lacking pubescence.</p><p>
              <italic>Female terminalia</italic> (Fig. <xref ref-type="fig" rid="F10">10E</xref>): oviscapt with one subapical trichoid ovisensillum, 17, 14 and 5 peg-like ovisensilla per side on ventral, dorsal and apical margins, respectively.</p><p>
              <italic>Measurements</italic> (range in 7♂, 3♀, in mm): BL = (2.73–3.20, 3.07–3.33), ThL = (1.29–1.42, 1.07–1.47), WL = (2.53–2.98, 2.87–3.07), WW = (0.93–1.07, 1.00–1.20).</p><p>
              <italic>Indices</italic>: arb = 4/3, avd = 0.94–1.06, adf = 0.40–0.80, flw = 2.00–2.50, FW/HW = 0.38–0.42, ch/o = 0.06–0.09, prorb = 0.60–0.74, rcorb = 0.20–0.33, vb = 0.83–1.25, dcl = 0.51–0.59, presctl = 0.31–0.44, sctl = 0.87–1.03, sterno = 0.57–0.69, orbito = 0.40–0.60, dcp = 0.36–0.48, sctlp = 0.86–1.00, C = 1.97–2.20, 4c = 1.00–1.20, 4v = 2.00–2.27, 5x = 1.92–2.20, ac = 2.27–2.92, M = 0.62–0.77, C3F = 0.90–0.94.</p></tp:treatment-sec><tp:treatment-sec sec-type="distribution" id="SECID0EOZBG"><title>Distribution.</title><p>China (Taiwan, Guangdong, Hainan*, Guangxi*, Guizhou*, Yunnan), Japan* (Ryukyu Is.).</p></tp:treatment-sec><tp:treatment-sec><!--Section generated to contain objects referenced in tp:taxon-treatment.--><fig id="F4" position="float" orientation="portrait"><label>Figure 4.</label><caption><p>Head, mesonotum, scutellum, pleura and abdomen of male. <bold>A–D</bold> <italic><tp:taxon-name><tp:taxon-name-part taxon-name-part-type="genus" reg="Scaptodrosophila">S.</tp:taxon-name-part> <tp:taxon-name-part taxon-name-part-type="species" reg="scutellimargo">scutellimargo</tp:taxon-name-part></tp:taxon-name></italic> <bold>E–H</bold> <italic><tp:taxon-name><tp:taxon-name-part taxon-name-part-type="genus" reg="Scaptodrosophila">S.</tp:taxon-name-part> <tp:taxon-name-part taxon-name-part-type="species" reg="maculata">maculata</tp:taxon-name-part></tp:taxon-name></italic> sp. n. Scale bars 1 mm.</p></caption><graphic xmlns:xlink="http://www.w3.org/1999/xlink" xlink:href="zookeys-671-087-g004.jpg" position="float" orientation="portrait" xlink:type="simple" id="oo_133595.jpg"/></fig><fig id="F10" position="float" orientation="portrait"><label>Figure 10.</label><caption><p>
          <italic><tp:taxon-name><tp:taxon-name-part taxon-name-part-type="genus" reg="Scaptodrosophila">Scaptodrosophila</tp:taxon-name-part> <tp:taxon-name-part taxon-name-part-type="species" reg="scutellimargo">scutellimargo</tp:taxon-name-part></tp:taxon-name></italic> (Duda, 1924). <bold>A, B</bold> epandrium, surstylus and cercus (lateral and posterior views) <bold>C, D</bold> hypandrium, parameres, gonopods, aedeagus and aedeagal apodeme (ventral and lateral views) <bold>E</bold> oviscapt (lateral view). Scale bars 0.1 mm.</p></caption><graphic xmlns:xlink="http://www.w3.org/1999/xlink" xlink:href="zookeys-671-087-g010.jpg" position="float" orientation="portrait" xlink:type="simple" id="oo_133602.jpg"/></fig><table-wrap id="T2" position="float" orientation="portrait"><label>Table 2.</label><caption><p>Summary of intra- and interspecific genetic distances in the <italic>brunnea</italic> group.</p></caption><table id="TID0ET6AI" rules="all"><tbody><tr><th rowspan="2" colspan="1">Species</th><th rowspan="2" colspan="1">N</th><th rowspan="1" colspan="1">Intraspecific genetic distances</th><th rowspan="1" colspan="1">Interspecific genetic distances</th></tr><tr><th rowspan="1" colspan="1">Min. / Max. / Mean ± SD</th><th rowspan="1" colspan="1">Min./ Max./ Mean ± SD</th></tr><tr><td rowspan="1" colspan="1">
              <italic><tp:taxon-name><tp:taxon-name-part taxon-name-part-type="genus" reg="Scaptodrosophila">S.</tp:taxon-name-part> <tp:taxon-name-part taxon-name-part-type="species" reg="parabrunnea">parabrunnea</tp:taxon-name-part></tp:taxon-name></italic>
            </td><td rowspan="1" colspan="1">1</td><td rowspan="1" colspan="1">NA</td><td rowspan="1" colspan="1">0.033/ 0.130/ 0.106 ± 0.031</td></tr><tr><td rowspan="1" colspan="1">
              <italic><tp:taxon-name><tp:taxon-name-part taxon-name-part-type="genus" reg="Scaptodrosophila">S.</tp:taxon-name-part> <tp:taxon-name-part taxon-name-part-type="species" reg="pressobunnea">pressobunnea</tp:taxon-name-part></tp:taxon-name></italic>
            </td><td rowspan="1" colspan="1">2</td><td rowspan="1" colspan="1">NA</td><td rowspan="1" colspan="1">0.053/ 0.125/ 0.103 ± 0.026</td></tr><tr><td rowspan="1" colspan="1">
              <italic><tp:taxon-name><tp:taxon-name-part taxon-name-part-type="genus" reg="Scaptodrosophila">S.</tp:taxon-name-part> <tp:taxon-name-part taxon-name-part-type="species" reg="scutellimargo">scutellimargo</tp:taxon-name-part></tp:taxon-name></italic>
            </td><td rowspan="1" colspan="1">9</td><td rowspan="1" colspan="1">0.002/ 0.024/ 0.009 ± 0.006</td><td rowspan="1" colspan="1">0.053/ 0.123/ 0.100 ± 0.014</td></tr><tr><td rowspan="1" colspan="1">
              <italic><tp:taxon-name><tp:taxon-name-part taxon-name-part-type="genus" reg="Scaptodrosophila">S.</tp:taxon-name-part> <tp:taxon-name-part taxon-name-part-type="species" reg="maculata">maculata</tp:taxon-name-part></tp:taxon-name></italic> sp. n.</td><td rowspan="1" colspan="1">6</td><td rowspan="1" colspan="1">0.000/ 0.005/ 0.002 ± 0.002</td><td rowspan="1" colspan="1">0.033/ 0.125/ 0.107 ± 0.015</td></tr><tr><td rowspan="1" colspan="1">
              <italic><tp:taxon-name><tp:taxon-name-part taxon-name-part-type="genus" reg="Scaptodrosophila">S.</tp:taxon-name-part> <tp:taxon-name-part taxon-name-part-type="species" reg="melanogaster">melanogaster</tp:taxon-name-part></tp:taxon-name></italic> sp. n.</td><td rowspan="1" colspan="1">6</td><td rowspan="1" colspan="1">0.000/ 0.027/ 0.017 ± 0.009</td><td rowspan="1" colspan="1">0.048/ 0.130/ 0.104 ± 0.019</td></tr><tr><td rowspan="1" colspan="1">
              <italic><tp:taxon-name><tp:taxon-name-part taxon-name-part-type="genus" reg="Scaptodrosophila">S.</tp:taxon-name-part> <tp:taxon-name-part taxon-name-part-type="species" reg="nigricostata">nigricostata</tp:taxon-name-part></tp:taxon-name></italic> sp. n.</td><td rowspan="1" colspan="1">4</td><td rowspan="1" colspan="1">0.002/ 0.008/ 0.005 ± 0.002</td><td rowspan="1" colspan="1">0.087/ 0.123/ 0.103 ± 0.008</td></tr><tr><td rowspan="1" colspan="1">
              <italic><tp:taxon-name><tp:taxon-name-part taxon-name-part-type="genus" reg="Scaptodrosophila">S.</tp:taxon-name-part> <tp:taxon-name-part taxon-name-part-type="species" reg="nigripecta">nigripecta</tp:taxon-name-part></tp:taxon-name></italic> sp. n.</td><td rowspan="1" colspan="1">3</td><td rowspan="1" colspan="1">0.003/ 0.008/ 0.005 ± 0.002</td><td rowspan="1" colspan="1">0.083/ 0.123/ 0.103 ± 0.009</td></tr><tr><td rowspan="1" colspan="1">
              <italic><tp:taxon-name><tp:taxon-name-part taxon-name-part-type="genus" reg="Scaptodrosophila">S.</tp:taxon-name-part> <tp:taxon-name-part taxon-name-part-type="species" reg="obscurata">obscurata</tp:taxon-name-part></tp:taxon-name></italic> sp. n.</td><td rowspan="1" colspan="1">6</td><td rowspan="1" colspan="1">0.000/ 0.009/ 0.005 ± 0.003</td><td rowspan="1" colspan="1">0.087/ 0.123/ 0.108 ± 0.010</td></tr><tr><td rowspan="1" colspan="1">
              <italic><tp:taxon-name><tp:taxon-name-part taxon-name-part-type="genus" reg="Scaptodrosophila">S.</tp:taxon-name-part> <tp:taxon-name-part taxon-name-part-type="species" reg="protenipenis">protenipenis</tp:taxon-name-part></tp:taxon-name></italic> sp. n.</td><td rowspan="1" colspan="1">4</td><td rowspan="1" colspan="1">0.000/ 0.003/ 0.002 ± 0.001</td><td rowspan="1" colspan="1">0.048/ 0.128/ 0.100 ± 0.020</td></tr><tr><td rowspan="1" colspan="1">
              <italic><tp:taxon-name><tp:taxon-name-part taxon-name-part-type="genus" reg="Scaptodrosophila">S.</tp:taxon-name-part> <tp:taxon-name-part taxon-name-part-type="species" reg="rhina">rhina</tp:taxon-name-part></tp:taxon-name></italic> sp. n.</td><td rowspan="1" colspan="1">3</td><td rowspan="1" colspan="1">0.000/ 0.003/ 0.002 ± 0.002</td><td rowspan="1" colspan="1">0.083/ 0.117/ 0.103 ± 0.013</td></tr></tbody></table><table-wrap-foot><fn><p>
            <bold>N</bold> – the numbers of <italic>COI</italic> sequences involved in distance calculation; <bold>Min.</bold> – minimum; <bold>Max.</bold> – maximum; <bold>SD</bold> – standard deviation; <bold>NA</bold> – no applicable.</p></fn></table-wrap-foot></table-wrap></tp:treatment-sec></tp:taxon-treatment>
