# Supplementary material for: The genus Scaptodrosophila Duda part I: the brunnea species group from the Oriental Region, with morphological and molecular evidence (Diptera, Drosophilidae)
Source: Zookeys. 2017 Apr 26;(671):87–118. doi: 10.3897/zookeys.671.11275 (PMC5523211; doi:10.3897/zookeys.671.11275)
Supplement: XML Treatment for Scaptodrosophila maculata [file zookeys.671.11275-treatment4.xml]

<!DOCTYPE tp:taxon-treatment
  PUBLIC "-//TaxonX//DTD Taxonomic Treatment Publishing DTD v0 20100105//EN" "tax-treatment-NSO.dtd">
<tp:taxon-treatment xmlns:tp="http://www.plazi.org/taxpub"><tp:treatment-meta><kwd-group><label>Taxon classification</label><kwd><named-content xmlns:xlink="http://www.w3.org/1999/xlink" content-type="kingdom">Animalia</named-content></kwd><kwd><named-content xmlns:xlink="http://www.w3.org/1999/xlink" content-type="order">ORDO</named-content></kwd><kwd><named-content xmlns:xlink="http://www.w3.org/1999/xlink" content-type="family">FAMILIA</named-content></kwd></kwd-group><mixed-citation publication-type="journal"><person-group><name><surname>Liu</surname><given-names>Yi-Qin</given-names></name><name><surname>Gao</surname><given-names>Qing-Song</given-names></name><name><surname>Chen</surname><given-names>Hong-Wei</given-names></name></person-group><article-title>The genus <italic><tp:taxon-name><tp:taxon-name-part taxon-name-part-type="genus" reg="Scaptodrosophila">Scaptodrosophila</tp:taxon-name-part></tp:taxon-name></italic> Duda part I: the <italic>brunnea</italic> species group from the Oriental Region, with morphological and molecular evidence (<tp:taxon-name><tp:taxon-name-part taxon-name-part-type="order">Diptera</tp:taxon-name-part></tp:taxon-name>, <tp:taxon-name><tp:taxon-name-part taxon-name-part-type="family">Drosophilidae</tp:taxon-name-part></tp:taxon-name>)</article-title><source>Zookeys</source><day>26</day><month>4</month><year>2017</year><volume>2017</volume><issue>671</issue><fpage>87</fpage><lpage>118</lpage><pub-id pub-id-type="doi">10.3897/zookeys.671.11275</pub-id></mixed-citation></tp:treatment-meta><tp:nomenclature><tp:taxon-name>
              <tp:taxon-name-part taxon-name-part-type="genus" reg="Scaptodrosophila">Scaptodrosophila</tp:taxon-name-part>
              <tp:taxon-name-part taxon-name-part-type="species" reg="maculata">maculata</tp:taxon-name-part>
              <object-id xmlns:xlink="http://www.w3.org/1999/xlink" content-type="zoobank" xlink:type="simple">http://zoobank.org/2D412DD1-B660-45B4-AF54-F11970EB111D</object-id>
            </tp:taxon-name><tp:taxon-status xmlns:xlink="http://www.w3.org/1999/xlink" xlink:type="simple">sp. n.</tp:taxon-status><xref ref-type="fig" rid="F4">Figs 4E–H</xref><xref ref-type="fig" rid="F11">, 11</xref><!--PageBreak--><!--PageBreak--></tp:nomenclature><tp:treatment-sec sec-type="type material" id="SECID0EF2BG"><title>Type material.</title><p>Holotype ♂ (<abbrev xmlns:xlink="http://www.w3.org/1999/xlink" content-type="institution" xlink:title="South China Agricultural University" id="ABBRID0EL2BG" xlink:type="simple">SCAU</abbrev>, No. 128318): CHINA: Wangtianshu, Mengla, Yunnan, <named-content xmlns:xlink="http://www.w3.org/1999/xlink" content-type="dwc:verbatimCoordinates" xlink:type="simple"><named-content content-type="geo-json" specific-use="{&#34;type&#34;:&#34;Point&#34;,&#34;coordinates&#34;:[102.050000,21.783333]}" id="NCID0ET2BG" xlink:type="simple">21°47'N, 101°63'E</named-content></named-content>, alt. 760 m, 23.iv.2007, HW Chen. Paratypes: CHINA: 2♂, 6♀ (<abbrev xmlns:xlink="http://www.w3.org/1999/xlink" content-type="institution" xlink:title="South China Agricultural University" id="ABBRID0EY2BG" xlink:type="simple">SCAU</abbrev>, Nos 128319–26), HW Chen, JJ Gao, same data as holotype; 5♂, 8♀ (<abbrev xmlns:xlink="http://www.w3.org/1999/xlink" content-type="institution" xlink:title="South China Agricultural University" id="ABBRID0E42BG" xlink:type="simple">SCAU</abbrev>, Nos 128329–39, 128371, 72), Wangtianshu, Mengla, Yunnan, <named-content xmlns:xlink="http://www.w3.org/1999/xlink" content-type="dwc:verbatimCoordinates" xlink:type="simple"><named-content content-type="geo-json" specific-use="{&#34;type&#34;:&#34;Point&#34;,&#34;coordinates&#34;:[102.050000,21.783333]}" id="NCID0EF3BG" xlink:type="simple">21°47'N, 101°63'E</named-content></named-content>, alt. 760 m, 9.v.2012, HW Chen, JJ Gao; 2♂ (<abbrev xmlns:xlink="http://www.w3.org/1999/xlink" content-type="institution" xlink:title="South China Agricultural University" id="ABBRID0EK3BG" xlink:type="simple">SCAU</abbrev>, Nos 128327–28), Menglun, Mengla, Yunnan, <named-content xmlns:xlink="http://www.w3.org/1999/xlink" content-type="dwc:verbatimCoordinates" xlink:type="simple"><named-content content-type="geo-json" specific-use="{&#34;type&#34;:&#34;Point&#34;,&#34;coordinates&#34;:[101.266667,21.916667]}" id="NCID0ES3BG" xlink:type="simple">21°55'N, 101°16'E</named-content></named-content>, alt. 570 m, 3–4.xi.2001, HW Chen.</p></tp:treatment-sec><tp:treatment-sec sec-type="diagnosis" id="SECID0EX3BG"><title>Diagnosis.</title><p>Paramere distally curved ventrally, slightly acute apically (Fig. <xref ref-type="fig" rid="F11">11D</xref>); gonopods not expanded dorsal in lateral view (Fig. <xref ref-type="fig" rid="F11">11D</xref>). The 3.3% interspecific genetic distance to <italic><tp:taxon-name><tp:taxon-name-part taxon-name-part-type="genus" reg="Scaptodrosophila">S.</tp:taxon-name-part> <tp:taxon-name-part taxon-name-part-type="species" reg="parabrunnea">parabrunnea</tp:taxon-name-part></tp:taxon-name></italic> is one of the smallest interspecific distances ascertained within this group (Table <xref ref-type="table" rid="T2">2</xref>).</p></tp:treatment-sec><tp:treatment-sec sec-type="description" id="SECID0EU4BG"><title>Description.</title><p>Male and female: <italic>Head</italic> (Fig. <xref ref-type="fig" rid="F4">4E</xref>): frons brownish. Pedicel yellowish brown to brown; first flagellomere yellowish. Facial carina nose-like, brown.</p><p>
              <italic>Thorax</italic> (Fig. <xref ref-type="fig" rid="F4">4F, G</xref>): mesonotum brown, with two yellowish brown longitudinal stripes submedially. Acrostichal setulae in ca. 8–10 irregular rows. Scutellum brownish, dark brown near basal scutellar setae, pale at tip. Pleura brownish to dark brown.</p><p>
              <italic>Abdomen</italic> (Fig. <xref ref-type="fig" rid="F4">4H</xref>): tergites II to V yellow with dark brown caudal bands, the caudal bands on tergites II and III narrowed medially; tergite VI dark brown.</p><p>
              <italic>Male terminalia</italic> (Fig. <xref ref-type="fig" rid="F11">11A–D</xref>): epandrium with ca. 19 setae near posterior and ventral margins per side. Surstylus with ten peg-like prensisetae (Fig. <xref ref-type="fig" rid="F11">11B</xref>). Hypandrium with a pair of paramedian setae and pubescence medially). Paramere with eight sensilla distally. Aedeagus lacking pubescence.</p><p>
              <italic>Female terminalia</italic> (Fig. <xref ref-type="fig" rid="F11">11E</xref>): oviscapt with one subapical trichoid ovisensillum, 18, 13 and 5 peg-like ovisensilla per side on ventral, dorsal and apical margins, respectively.</p><p>
              <italic>Measurements</italic> [holotype (paratypes range in 4♂, 5♀), in mm]. BL = 3.91 (3.16–3.96, 2.76–3.60), ThL = 1.82 (1.33–1.64, 1.29–1.64), WL = 3.20 (2.49–3.51, 2.40–3.16), WW = 1.38 (1.07–1.11, 1.11–1.33).</p><p>
              <italic>Indices</italic>: arb = 4/3 (4/3), avd = 1.22 (0.75–1.13), adf = 3.00 (2.67–4.00), flw = 1.67 (1.33–2.50), FW/HW = 0.57 (0.31–0.49), ch/o = 0.10 (0.10–0.18), prorb = 0.79 (0.55–0.78), rcorb = 0.57 (0.23–0.44), vb = 1.00 (0.50–1.00), dcl = 0.83 (0.57–0.95), presctl = 0.50 (0.43–0.52), sctl = 0.91 (0.91–1.29), sterno = 0.77 (0.64–0.92), orbito = 0.50 (0.50–1.00), dcp = 0.53 (0.44–0.53), sctlp = 0.88 (0.83–1.17), C = 2.12 <!--PageBreak-->(1.95–2.63), 4c = 1.13 (0.91–1.24), 4v = 2.17 (2.09–2.56), 5x = 1.88 (1.43–2.71), ac = 2.60 (2.10–2.93), M = 0.65 (0.59–0.91), C3F = 0.92 (0.82–0.96).</p></tp:treatment-sec><tp:treatment-sec sec-type="etymology" id="SECID0EO6BG"><title>Etymology.</title><p>From the Latin word “<italic>maculatus</italic>” (= spotted), referring to the mesonotum with dark patch.</p></tp:treatment-sec><tp:treatment-sec sec-type="distribution" id="SECID0EW6BG"><title>Distribution.</title><p>China (Yunnan).</p></tp:treatment-sec><tp:treatment-sec><!--Section generated to contain objects referenced in tp:taxon-treatment.--><fig id="F4" position="float" orientation="portrait"><label>Figure 4.</label><caption><p>Head, mesonotum, scutellum, pleura and abdomen of male. <bold>A–D</bold> <italic><tp:taxon-name><tp:taxon-name-part taxon-name-part-type="genus" reg="Scaptodrosophila">S.</tp:taxon-name-part> <tp:taxon-name-part taxon-name-part-type="species" reg="scutellimargo">scutellimargo</tp:taxon-name-part></tp:taxon-name></italic> <bold>E–H</bold> <italic><tp:taxon-name><tp:taxon-name-part taxon-name-part-type="genus" reg="Scaptodrosophila">S.</tp:taxon-name-part> <tp:taxon-name-part taxon-name-part-type="species" reg="maculata">maculata</tp:taxon-name-part></tp:taxon-name></italic> sp. n. Scale bars 1 mm.</p></caption><graphic xmlns:xlink="http://www.w3.org/1999/xlink" xlink:href="zookeys-671-087-g004.jpg" position="float" orientation="portrait" xlink:type="simple" id="oo_133595.jpg"/></fig><fig id="F11" position="float" orientation="portrait"><label>Figure 11.</label><caption><p>
          <italic><tp:taxon-name><tp:taxon-name-part taxon-name-part-type="genus" reg="Scaptodrosophila">Scaptodrosophila</tp:taxon-name-part> <tp:taxon-name-part taxon-name-part-type="species" reg="maculata">maculata</tp:taxon-name-part></tp:taxon-name></italic> sp. n. <bold>A, B</bold> epandrium, surstylus and cercus (lateral and posterior views) <bold>C, D</bold> hypandrium, parameres, gonopods, aedeagus and aedeagal apodeme (ventral and lateral views) <bold>E</bold> oviscapt (lateral view). Scale bars 0.1 mm.</p></caption><graphic xmlns:xlink="http://www.w3.org/1999/xlink" xlink:href="zookeys-671-087-g011.jpg" position="float" orientation="portrait" xlink:type="simple" id="oo_133603.jpg"/></fig><table-wrap id="T2" position="float" orientation="portrait"><label>Table 2.</label><caption><p>Summary of intra- and interspecific genetic distances in the <italic>brunnea</italic> group.</p></caption><table id="TID0ET6AI" rules="all"><tbody><tr><th rowspan="2" colspan="1">Species</th><th rowspan="2" colspan="1">N</th><th rowspan="1" colspan="1">Intraspecific genetic distances</th><th rowspan="1" colspan="1">Interspecific genetic distances</th></tr><tr><th rowspan="1" colspan="1">Min. / Max. / Mean ± SD</th><th rowspan="1" colspan="1">Min./ Max./ Mean ± SD</th></tr><tr><td rowspan="1" colspan="1">
              <italic><tp:taxon-name><tp:taxon-name-part taxon-name-part-type="genus" reg="Scaptodrosophila">S.</tp:taxon-name-part> <tp:taxon-name-part taxon-name-part-type="species" reg="parabrunnea">parabrunnea</tp:taxon-name-part></tp:taxon-name></italic>
            </td><td rowspan="1" colspan="1">1</td><td rowspan="1" colspan="1">NA</td><td rowspan="1" colspan="1">0.033/ 0.130/ 0.106 ± 0.031</td></tr><tr><td rowspan="1" colspan="1">
              <italic><tp:taxon-name><tp:taxon-name-part taxon-name-part-type="genus" reg="Scaptodrosophila">S.</tp:taxon-name-part> <tp:taxon-name-part taxon-name-part-type="species" reg="pressobunnea">pressobunnea</tp:taxon-name-part></tp:taxon-name></italic>
            </td><td rowspan="1" colspan="1">2</td><td rowspan="1" colspan="1">NA</td><td rowspan="1" colspan="1">0.053/ 0.125/ 0.103 ± 0.026</td></tr><tr><td rowspan="1" colspan="1">
              <italic><tp:taxon-name><tp:taxon-name-part taxon-name-part-type="genus" reg="Scaptodrosophila">S.</tp:taxon-name-part> <tp:taxon-name-part taxon-name-part-type="species" reg="scutellimargo">scutellimargo</tp:taxon-name-part></tp:taxon-name></italic>
            </td><td rowspan="1" colspan="1">9</td><td rowspan="1" colspan="1">0.002/ 0.024/ 0.009 ± 0.006</td><td rowspan="1" colspan="1">0.053/ 0.123/ 0.100 ± 0.014</td></tr><tr><td rowspan="1" colspan="1">
              <italic><tp:taxon-name><tp:taxon-name-part taxon-name-part-type="genus" reg="Scaptodrosophila">S.</tp:taxon-name-part> <tp:taxon-name-part taxon-name-part-type="species" reg="maculata">maculata</tp:taxon-name-part></tp:taxon-name></italic> sp. n.</td><td rowspan="1" colspan="1">6</td><td rowspan="1" colspan="1">0.000/ 0.005/ 0.002 ± 0.002</td><td rowspan="1" colspan="1">0.033/ 0.125/ 0.107 ± 0.015</td></tr><tr><td rowspan="1" colspan="1">
              <italic><tp:taxon-name><tp:taxon-name-part taxon-name-part-type="genus" reg="Scaptodrosophila">S.</tp:taxon-name-part> <tp:taxon-name-part taxon-name-part-type="species" reg="melanogaster">melanogaster</tp:taxon-name-part></tp:taxon-name></italic> sp. n.</td><td rowspan="1" colspan="1">6</td><td rowspan="1" colspan="1">0.000/ 0.027/ 0.017 ± 0.009</td><td rowspan="1" colspan="1">0.048/ 0.130/ 0.104 ± 0.019</td></tr><tr><td rowspan="1" colspan="1">
              <italic><tp:taxon-name><tp:taxon-name-part taxon-name-part-type="genus" reg="Scaptodrosophila">S.</tp:taxon-name-part> <tp:taxon-name-part taxon-name-part-type="species" reg="nigricostata">nigricostata</tp:taxon-name-part></tp:taxon-name></italic> sp. n.</td><td rowspan="1" colspan="1">4</td><td rowspan="1" colspan="1">0.002/ 0.008/ 0.005 ± 0.002</td><td rowspan="1" colspan="1">0.087/ 0.123/ 0.103 ± 0.008</td></tr><tr><td rowspan="1" colspan="1">
              <italic><tp:taxon-name><tp:taxon-name-part taxon-name-part-type="genus" reg="Scaptodrosophila">S.</tp:taxon-name-part> <tp:taxon-name-part taxon-name-part-type="species" reg="nigripecta">nigripecta</tp:taxon-name-part></tp:taxon-name></italic> sp. n.</td><td rowspan="1" colspan="1">3</td><td rowspan="1" colspan="1">0.003/ 0.008/ 0.005 ± 0.002</td><td rowspan="1" colspan="1">0.083/ 0.123/ 0.103 ± 0.009</td></tr><tr><td rowspan="1" colspan="1">
              <italic><tp:taxon-name><tp:taxon-name-part taxon-name-part-type="genus" reg="Scaptodrosophila">S.</tp:taxon-name-part> <tp:taxon-name-part taxon-name-part-type="species" reg="obscurata">obscurata</tp:taxon-name-part></tp:taxon-name></italic> sp. n.</td><td rowspan="1" colspan="1">6</td><td rowspan="1" colspan="1">0.000/ 0.009/ 0.005 ± 0.003</td><td rowspan="1" colspan="1">0.087/ 0.123/ 0.108 ± 0.010</td></tr><tr><td rowspan="1" colspan="1">
              <italic><tp:taxon-name><tp:taxon-name-part taxon-name-part-type="genus" reg="Scaptodrosophila">S.</tp:taxon-name-part> <tp:taxon-name-part taxon-name-part-type="species" reg="protenipenis">protenipenis</tp:taxon-name-part></tp:taxon-name></italic> sp. n.</td><td rowspan="1" colspan="1">4</td><td rowspan="1" colspan="1">0.000/ 0.003/ 0.002 ± 0.001</td><td rowspan="1" colspan="1">0.048/ 0.128/ 0.100 ± 0.020</td></tr><tr><td rowspan="1" colspan="1">
              <italic><tp:taxon-name><tp:taxon-name-part taxon-name-part-type="genus" reg="Scaptodrosophila">S.</tp:taxon-name-part> <tp:taxon-name-part taxon-name-part-type="species" reg="rhina">rhina</tp:taxon-name-part></tp:taxon-name></italic> sp. n.</td><td rowspan="1" colspan="1">3</td><td rowspan="1" colspan="1">0.000/ 0.003/ 0.002 ± 0.002</td><td rowspan="1" colspan="1">0.083/ 0.117/ 0.103 ± 0.013</td></tr></tbody></table><table-wrap-foot><fn><p>
            <bold>N</bold> – the numbers of <italic>COI</italic> sequences involved in distance calculation; <bold>Min.</bold> – minimum; <bold>Max.</bold> – maximum; <bold>SD</bold> – standard deviation; <bold>NA</bold> – no applicable.</p></fn></table-wrap-foot></table-wrap></tp:treatment-sec></tp:taxon-treatment>
