# Supplementary material for: The genus Scaptodrosophila Duda part I: the brunnea species group from the Oriental Region, with morphological and molecular evidence (Diptera, Drosophilidae)
Source: Zookeys. 2017 Apr 26;(671):87–118. doi: 10.3897/zookeys.671.11275 (PMC5523211; doi:10.3897/zookeys.671.11275)
Supplement: XML Treatment for Scaptodrosophila melanogaster [file zookeys.671.11275-treatment5.xml]

<!DOCTYPE tp:taxon-treatment
  PUBLIC "-//TaxonX//DTD Taxonomic Treatment Publishing DTD v0 20100105//EN" "tax-treatment-NSO.dtd">
<tp:taxon-treatment xmlns:tp="http://www.plazi.org/taxpub"><tp:treatment-meta><kwd-group><label>Taxon classification</label><kwd><named-content xmlns:xlink="http://www.w3.org/1999/xlink" content-type="kingdom">Animalia</named-content></kwd><kwd><named-content xmlns:xlink="http://www.w3.org/1999/xlink" content-type="order">ORDO</named-content></kwd><kwd><named-content xmlns:xlink="http://www.w3.org/1999/xlink" content-type="family">FAMILIA</named-content></kwd></kwd-group><mixed-citation publication-type="journal"><person-group><name><surname>Liu</surname><given-names>Yi-Qin</given-names></name><name><surname>Gao</surname><given-names>Qing-Song</given-names></name><name><surname>Chen</surname><given-names>Hong-Wei</given-names></name></person-group><article-title>The genus <italic><tp:taxon-name><tp:taxon-name-part taxon-name-part-type="genus" reg="Scaptodrosophila">Scaptodrosophila</tp:taxon-name-part></tp:taxon-name></italic> Duda part I: the <italic>brunnea</italic> species group from the Oriental Region, with morphological and molecular evidence (<tp:taxon-name><tp:taxon-name-part taxon-name-part-type="order">Diptera</tp:taxon-name-part></tp:taxon-name>, <tp:taxon-name><tp:taxon-name-part taxon-name-part-type="family">Drosophilidae</tp:taxon-name-part></tp:taxon-name>)</article-title><source>Zookeys</source><day>26</day><month>4</month><year>2017</year><volume>2017</volume><issue>671</issue><fpage>87</fpage><lpage>118</lpage><pub-id pub-id-type="doi">10.3897/zookeys.671.11275</pub-id></mixed-citation></tp:treatment-meta><tp:nomenclature><tp:taxon-name>
              <tp:taxon-name-part taxon-name-part-type="genus" reg="Scaptodrosophila">Scaptodrosophila</tp:taxon-name-part>
              <tp:taxon-name-part taxon-name-part-type="species" reg="melanogaster">melanogaster</tp:taxon-name-part>
              <object-id xmlns:xlink="http://www.w3.org/1999/xlink" content-type="zoobank" xlink:type="simple">http://zoobank.org/EDD6A14D-2C1D-453F-AE83-13F275EC9E07</object-id>
            </tp:taxon-name><tp:taxon-status xmlns:xlink="http://www.w3.org/1999/xlink" xlink:type="simple">sp. n.</tp:taxon-status><xref ref-type="fig" rid="F5">Figs 5A–D</xref><xref ref-type="fig" rid="F12">, 12</xref></tp:nomenclature><tp:treatment-sec sec-type="type material" id="SECID0EMBAI"><title>Type material.</title><p>Holotype ♂ (<abbrev xmlns:xlink="http://www.w3.org/1999/xlink" content-type="institution" xlink:title="South China Agricultural University" id="ABBRID0ESBAI" xlink:type="simple">SCAU</abbrev>, No. 128297): CHINA: Baihualing, Baoshan, Yunnan, <named-content xmlns:xlink="http://www.w3.org/1999/xlink" content-type="dwc:verbatimCoordinates" xlink:type="simple"><named-content content-type="geo-json" specific-use="{&#34;type&#34;:&#34;Point&#34;,&#34;coordinates&#34;:[98.800000,25.283333]}" id="NCID0E1BAI" xlink:type="simple">25°17'N, 98°48'E</named-content></named-content>, alt. 1400 m, 7.vi.2011, HW Chen. Paratypes: CHINA: 6♂, 10♀ (<abbrev xmlns:xlink="http://www.w3.org/1999/xlink" content-type="institution" xlink:title="South China Agricultural University" id="ABBRID0E6BAI" xlink:type="simple">SCAU</abbrev>, Nos 128298–313), HW Chen, JJ Gao, same data as holotype; 2♂, 1♀ (<abbrev xmlns:xlink="http://www.w3.org/1999/xlink" content-type="institution" xlink:title="South China Agricultural University" id="ABBRID0EECAI" xlink:type="simple">SCAU</abbrev>, Nos 128314–15, 128373), Hesong, Menghai, Yunnan, <named-content xmlns:xlink="http://www.w3.org/1999/xlink" content-type="dwc:verbatimCoordinates" xlink:type="simple"><named-content content-type="geo-json" specific-use="{&#34;type&#34;:&#34;Point&#34;,&#34;coordinates&#34;:[100.083333,21.833333]}" id="NCID0EMCAI" xlink:type="simple">21°50'N, 100°05'E</named-content></named-content>, alt. 1940 m, 16.iv.2010, 6.v.2012, HW Chen, JM Lu; 1♂ (<abbrev xmlns:xlink="http://www.w3.org/1999/xlink" content-type="institution" xlink:title="South China Agricultural University" id="ABBRID0ERCAI" xlink:type="simple">SCAU</abbrev>, No. 128317), Menglun, Mengla, Yunnan, alt. 570 m, 3, 4.xi.2001, HW Chen.</p></tp:treatment-sec><tp:treatment-sec sec-type="diagnosis" id="SECID0EWCAI"><title>Diagnosis.</title><p>This species is similar to <italic><tp:taxon-name><tp:taxon-name-part taxon-name-part-type="genus" reg="Scaptodrosophila">S.</tp:taxon-name-part> <tp:taxon-name-part taxon-name-part-type="species" reg="rhina">rhina</tp:taxon-name-part></tp:taxon-name></italic> sp. n. in the male terminalia, but can be distinguished from the latter by having the paramere expanded and not divided distally in lateral view (Fig. <xref ref-type="fig" rid="F12">12D</xref>), the aedeagus distally protruded ventrally in lateral view (Fig. <xref ref-type="fig" rid="F12">12D</xref>), the mesonotum yellowish brown, with four brown longitudinal stripes sublaterally (Fig. <xref ref-type="fig" rid="F5">5B</xref>); see under that species.</p></tp:treatment-sec><tp:treatment-sec sec-type="description" id="SECID0ETDAI"><title>Description.</title><p>Male and female: <italic>Head</italic> (Fig. <xref ref-type="fig" rid="F5">5A</xref>): frons yellowish brown with a brown band anteriorly. Pedicel yellowish brown; first flagellomere yellowish. Facial carina yellowish, short, as 1/3 length as face.</p><p>
              <italic>Thorax</italic> (Fig. <xref ref-type="fig" rid="F5">5B, C</xref>): acrostichal setulae in ca. 8–10 irregular rows. Scutellum yellowish brown, dark brown near basal scutellar setae, pale at tip. Pleura dark brown.</p><p>
              <italic>Abdomen</italic> (Fig. <xref ref-type="fig" rid="F5">5D</xref>): tergites II to V brown with dark brown caudal bands, the caudal band on tergite II interrupted medially; tergite VI brown.</p><p>
              <italic>Male terminalia</italic> (Fig. <xref ref-type="fig" rid="F12">12A–D</xref>): epandrium with ca. 16 setae near posterior and ventral margins per side. Surstylus with 6–7 peg-like prensisetae. Hypandrium with a pair of paramedian setae, lacking pubescence. Paramere with six sensilla subbasally and pubescence distally. Aedeagus lacking pubescence.</p><p>
              <italic>Female terminalia</italic> (Fig. <xref ref-type="fig" rid="F12">12E</xref>): oviscapt with one subapical trichoid ovisensillum, 17, 12 and 5 peg-like ovisensilla per side on ventral, dorsal and apical margins, respectively.</p><p>
              <italic>Measurements</italic> [holotype (paratypes range in 4♂, 5♀), in mm]: BL = 3.60 (3.20–3.47, 3.33–3.78), ThL = 1.64 (1.42–1.64, 1.42–1.78), WL = 3.42 (3.02–3.33, 3.11–3.64), WW = 1.38 (1.20–1.38, 1.24–1.42).</p><p>
              <italic>Indices</italic>: arb = 4/3 (4/3), avd = 1.06 (0.83–1.11), adf = 2.57 (3.17–3.83), flw = 1.57 (1.57–2.00), FW/HW = 0.43 (0.38–0.45), ch/o = 0.12 (0.08–0.15), prorb = damaged (0.52–0.63), rcorb = damaged (0.25–0.29), vb = 1.20 (0.86–1.20), dcl = damaged (0.68–0.76), presctl = damaged (0.39–0.46), sctl = damaged (0.97–1.07), sterno = 1.23 (0.70–1.22), orbito = 0.56 (0.50–0.60), dcp = 0.56 (0.46–0.55), sctlp = 0.88 (0.88–1.00), C = 2.28 (1.94–2.16), 4c = 1.02 (0.98–1.24), 4v = 2.02 (1.85–2.32), 5x = 1.33 (1.29–1.73), ac = 2.30 (2.35–2.72), M = 0.53 (0.49–0.68), C3F = 0.91 (0.88–0.98).</p></tp:treatment-sec><tp:treatment-sec sec-type="etymology" id="SECID0EHFAI"><title>Etymology.</title><p>A combination of the Greek words: “<italic>melas</italic>” (= black) + “<italic>gaster</italic>” (= abdomen), referring to the abdomen nearly black.</p></tp:treatment-sec><tp:treatment-sec sec-type="distribution" id="SECID0ERFAI"><title>Distribution.</title><p>China (Yunnan).</p></tp:treatment-sec><tp:treatment-sec><!--Section generated to contain objects referenced in tp:taxon-treatment.--><fig id="F5" position="float" orientation="portrait"><label>Figure 5.</label><caption><p>Head, mesonotum, scutellum, pleura and abdomen of male. <bold>A–D</bold> <italic><tp:taxon-name><tp:taxon-name-part taxon-name-part-type="genus" reg="Scaptodrosophila">S.</tp:taxon-name-part> <tp:taxon-name-part taxon-name-part-type="species" reg="melanogaster">melanogaster</tp:taxon-name-part></tp:taxon-name></italic> sp. n. <bold>E–H</bold> <italic><tp:taxon-name><tp:taxon-name-part taxon-name-part-type="genus" reg="Scaptodrosophila">S.</tp:taxon-name-part> <tp:taxon-name-part taxon-name-part-type="species" reg="nigricostata">nigricostata</tp:taxon-name-part></tp:taxon-name></italic> sp. n. Scale bars 1 mm.</p></caption><graphic xmlns:xlink="http://www.w3.org/1999/xlink" xlink:href="zookeys-671-087-g005.jpg" position="float" orientation="portrait" xlink:type="simple" id="oo_133596.jpg"/></fig><fig id="F12" position="float" orientation="portrait"><label>Figure 12.</label><caption><p>
          <italic><tp:taxon-name><tp:taxon-name-part taxon-name-part-type="genus" reg="Scaptodrosophila">Scaptodrosophila</tp:taxon-name-part> <tp:taxon-name-part taxon-name-part-type="species" reg="melanogaster">melanogaster</tp:taxon-name-part></tp:taxon-name></italic> sp. n. <bold>A, B</bold> epandrium, surstylus and cercus (lateral and posterior views) <bold>C, D</bold> hypandrium, parameres, gonopods, aedeagus and aedeagal apodeme (ventral and lateral views) <bold>E</bold> oviscapt (lateral view). Scale bars 0.1 mm.</p></caption><graphic xmlns:xlink="http://www.w3.org/1999/xlink" xlink:href="zookeys-671-087-g012.jpg" position="float" orientation="portrait" xlink:type="simple" id="oo_133604.jpg"/></fig></tp:treatment-sec></tp:taxon-treatment>
