# Supplementary material for: The genus Scaptodrosophila Duda part I: the brunnea species group from the Oriental Region, with morphological and molecular evidence (Diptera, Drosophilidae)
Source: Zookeys. 2017 Apr 26;(671):87–118. doi: 10.3897/zookeys.671.11275 (PMC5523211; doi:10.3897/zookeys.671.11275)
Supplement: XML Treatment for Scaptodrosophila nigricostata [file zookeys.671.11275-treatment6.xml]

<!DOCTYPE tp:taxon-treatment
  PUBLIC "-//TaxonX//DTD Taxonomic Treatment Publishing DTD v0 20100105//EN" "tax-treatment-NSO.dtd">
<tp:taxon-treatment xmlns:tp="http://www.plazi.org/taxpub"><tp:treatment-meta><kwd-group><label>Taxon classification</label><kwd><named-content xmlns:xlink="http://www.w3.org/1999/xlink" content-type="kingdom">Animalia</named-content></kwd><kwd><named-content xmlns:xlink="http://www.w3.org/1999/xlink" content-type="order">ORDO</named-content></kwd><kwd><named-content xmlns:xlink="http://www.w3.org/1999/xlink" content-type="family">FAMILIA</named-content></kwd></kwd-group><mixed-citation publication-type="journal"><person-group><name><surname>Liu</surname><given-names>Yi-Qin</given-names></name><name><surname>Gao</surname><given-names>Qing-Song</given-names></name><name><surname>Chen</surname><given-names>Hong-Wei</given-names></name></person-group><article-title>The genus <italic><tp:taxon-name><tp:taxon-name-part taxon-name-part-type="genus" reg="Scaptodrosophila">Scaptodrosophila</tp:taxon-name-part></tp:taxon-name></italic> Duda part I: the <italic>brunnea</italic> species group from the Oriental Region, with morphological and molecular evidence (<tp:taxon-name><tp:taxon-name-part taxon-name-part-type="order">Diptera</tp:taxon-name-part></tp:taxon-name>, <tp:taxon-name><tp:taxon-name-part taxon-name-part-type="family">Drosophilidae</tp:taxon-name-part></tp:taxon-name>)</article-title><source>Zookeys</source><day>26</day><month>4</month><year>2017</year><volume>2017</volume><issue>671</issue><fpage>87</fpage><lpage>118</lpage><pub-id pub-id-type="doi">10.3897/zookeys.671.11275</pub-id></mixed-citation></tp:treatment-meta><tp:nomenclature><tp:taxon-name>
              <tp:taxon-name-part taxon-name-part-type="genus" reg="Scaptodrosophila">Scaptodrosophila</tp:taxon-name-part>
              <tp:taxon-name-part taxon-name-part-type="species" reg="nigricostata">nigricostata</tp:taxon-name-part>
              <object-id xmlns:xlink="http://www.w3.org/1999/xlink" content-type="zoobank" xlink:type="simple">http://zoobank.org/BFBB670B-256F-4F32-AD2A-8E5423C8EF7A</object-id>
            </tp:taxon-name><tp:taxon-status xmlns:xlink="http://www.w3.org/1999/xlink" xlink:type="simple">sp. n.</tp:taxon-status><xref ref-type="fig" rid="F5">Figs 5E–H</xref><xref ref-type="fig" rid="F13">, 13</xref><!--PageBreak--><!--PageBreak--></tp:nomenclature><tp:treatment-sec sec-type="type material" id="SECID0EIHAI"><title>Type material.</title><p>Holotype ♂ (<abbrev xmlns:xlink="http://www.w3.org/1999/xlink" content-type="institution" xlink:title="South China Agricultural University" id="ABBRID0EOHAI" xlink:type="simple">SCAU</abbrev>, No. 128253): CHINA: Baihualing, Baoshan, Yunnan, alt. 1400 m, 7.vi.2011, ex tussocks, HW Chen. Paratypes: CHINA: 1♂, 4♀ (<abbrev xmlns:xlink="http://www.w3.org/1999/xlink" content-type="institution" xlink:title="South China Agricultural University" id="ABBRID0ETHAI" xlink:type="simple">SCAU</abbrev>, Nos 128248–51, 128374), HW Chen, JJ Gao, same data as holotype; 1♂ (<abbrev xmlns:xlink="http://www.w3.org/1999/xlink" content-type="institution" xlink:title="South China Agricultural University" id="ABBRID0EYHAI" xlink:type="simple">SCAU</abbrev>, No. 128254), Wangtianshu, Mengla, Yunnan, <named-content xmlns:xlink="http://www.w3.org/1999/xlink" content-type="dwc:verbatimCoordinates" xlink:type="simple"><named-content content-type="geo-json" specific-use="{&#34;type&#34;:&#34;Point&#34;,&#34;coordinates&#34;:[102.050000,21.783333]}" id="NCID0EAIAI" xlink:type="simple">21°47'N, 101°63'E</named-content></named-content>, alt. 580 m, 23.iv.2007, HW Chen.</p></tp:treatment-sec><tp:treatment-sec sec-type="diagnosis" id="SECID0EFIAI"><title>Diagnosis.</title><p>This species is similar to <italic><tp:taxon-name><tp:taxon-name-part taxon-name-part-type="genus" reg="Scaptodrosophila">S.</tp:taxon-name-part> <tp:taxon-name-part taxon-name-part-type="species" reg="nigripecta">nigripecta</tp:taxon-name-part></tp:taxon-name></italic> sp. n. in the shape of the paramere and the pattern on the mesonotum (Fig. <xref ref-type="fig" rid="F13">13C, D</xref>), but can be distinguished from the latter by having the mesonotum mostly yellow (Fig. <xref ref-type="fig" rid="F5">5G</xref>), and the aedeagus slender and rod-like (Fig. <xref ref-type="fig" rid="F13">13C, D</xref>); see under that species.</p></tp:treatment-sec><tp:treatment-sec sec-type="description" id="SECID0ECJAI"><title>Description.</title><p>Male and female: <italic>Head</italic> (Fig. <xref ref-type="fig" rid="F5">5E</xref>): frons yellowish brown with a brown band anteriorly. Pedicel yellowish brown; first flagellomere yellowish brown. Facial carina yellowish brown, short and broad, as 1/3 length as face.</p><p>
              <italic>Thorax</italic> (Fig. <xref ref-type="fig" rid="F5">5F, G</xref>): mesonotum with three dark brown longitudinal stripes medially and sublaterally. Acrostichal setulae in ca. 8–10 irregular rows. Scutellum yellowish brown, dark brown near basal scutellar setae, pale at tip. Pleura brown to dark brown.</p><p>
              <italic>Abdomen</italic> (Fig. <xref ref-type="fig" rid="F5">5H</xref>): all tergites yellowish brown with dark brown caudal bands, the caudal bands on tergites II and III narrowed medially.</p><p>
              <italic>Male terminalia</italic> (Fig. <xref ref-type="fig" rid="F13">13A–D</xref>): epandrium with ca. 15 setae near posterior and ventral margins per side. Surstylus with seven peg-like prensisetae. Hypandrium with a pair of paramedian setae and pubescence medially. Paramere with seven sensilla medially and pubescence distally. Aedeagus lacking pubescence.</p><p>
              <italic>Female terminalia</italic> (Fig. <xref ref-type="fig" rid="F13">13E</xref>): oviscapt with one subapical trichoid ovisensillum, 16, 11 and 5 peg-like ovisensilla per side on ventral, dorsal and apical margins, respectively.</p><p>
              <italic>Measurements</italic> [holotype (paratypes range in 2♂, 4♀), in mm]: BL = 3.38 (2.86–3.33, 2.86–3.29), ThL = 1.60 (1.47–1.64, 1.33–1.56), WL = 3.33 (3.20–3.29, 2.67–3.33), WW = 1.29 (1.20–1.24, 1.07–1.33).</p><p>
              <italic>Indices</italic>: arb = 4/3 (4/3), avd = 1.00 (0.88–1.43), adf = 2.67 (3.20–4.00), flw = 1.67 (1.83–3.00), FW/HW = 0.42 (0.41–0.47), ch/o = 0.13 (0.05–0.13), prorb = damaged (0.46–0.64), rcorb = damaged (0.27–0.36), vb = 1.00 (0.50–1.00), dcl = 0.77 (0.55–0.69), presctl = 0.44 (0.28–0.43), sctl = damaged (0.88–1.18), sterno = 0.73 (0.56–0.92), orbito = 0.56 (0.44–0.56), dcp = 0.47 (0.40–0.50), sctlp = 0.94 (0.86–<!--PageBreak-->1.00), C = 2.11 (2.20–2.59), 4c = 1.23 (0.90–1.18), 4v = 2.15 (2.11–2.29), 5x = 1.80 (1.67–2.20), ac = 2.37 (2.43–2.57), M = 0.68 (0.50–0.65), C3F = 0.96 (0.89–0.96).</p></tp:treatment-sec><tp:treatment-sec sec-type="etymology" id="SECID0EYKAI"><title>Etymology.</title><p>A combination of the Latin words: “<italic>niger</italic>” + “<italic>costa</italic>”, referring to the black pleura.</p></tp:treatment-sec><tp:treatment-sec sec-type="distribution" id="SECID0ECLAI"><title>Distribution.</title><p>China (Yunnan).</p></tp:treatment-sec><tp:treatment-sec><!--Section generated to contain objects referenced in tp:taxon-treatment.--><fig id="F5" position="float" orientation="portrait"><label>Figure 5.</label><caption><p>Head, mesonotum, scutellum, pleura and abdomen of male. <bold>A–D</bold> <italic><tp:taxon-name><tp:taxon-name-part taxon-name-part-type="genus" reg="Scaptodrosophila">S.</tp:taxon-name-part> <tp:taxon-name-part taxon-name-part-type="species" reg="melanogaster">melanogaster</tp:taxon-name-part></tp:taxon-name></italic> sp. n. <bold>E–H</bold> <italic><tp:taxon-name><tp:taxon-name-part taxon-name-part-type="genus" reg="Scaptodrosophila">S.</tp:taxon-name-part> <tp:taxon-name-part taxon-name-part-type="species" reg="nigricostata">nigricostata</tp:taxon-name-part></tp:taxon-name></italic> sp. n. Scale bars 1 mm.</p></caption><graphic xmlns:xlink="http://www.w3.org/1999/xlink" xlink:href="zookeys-671-087-g005.jpg" position="float" orientation="portrait" xlink:type="simple" id="oo_133596.jpg"/></fig><fig id="F13" position="float" orientation="portrait"><label>Figure 13.</label><caption><p>
          <italic><tp:taxon-name><tp:taxon-name-part taxon-name-part-type="genus" reg="Scaptodrosophila">Scaptodrosophila</tp:taxon-name-part> <tp:taxon-name-part taxon-name-part-type="species" reg="nigricostata">nigricostata</tp:taxon-name-part></tp:taxon-name></italic> sp. n. <bold>A, B</bold> epandrium, surstylus and cercus (lateral and posterior views) <bold>C, D</bold> hypandrium, parameres, gonopods, aedeagus and aedeagal apodeme (ventral and lateral views) <bold>E</bold> oviscapt (lateral view). Scale bars 0.1 mm.</p></caption><graphic xmlns:xlink="http://www.w3.org/1999/xlink" xlink:href="zookeys-671-087-g013.jpg" position="float" orientation="portrait" xlink:type="simple" id="oo_133605.jpg"/></fig></tp:treatment-sec></tp:taxon-treatment>
