# Supplementary material for: The genus Scaptodrosophila Duda part I: the brunnea species group from the Oriental Region, with morphological and molecular evidence (Diptera, Drosophilidae)
Source: Zookeys. 2017 Apr 26;(671):87–118. doi: 10.3897/zookeys.671.11275 (PMC5523211; doi:10.3897/zookeys.671.11275)
Supplement: XML Treatment for Scaptodrosophila nigripecta [file zookeys.671.11275-treatment7.xml]

<!DOCTYPE tp:taxon-treatment
  PUBLIC "-//TaxonX//DTD Taxonomic Treatment Publishing DTD v0 20100105//EN" "tax-treatment-NSO.dtd">
<tp:taxon-treatment xmlns:tp="http://www.plazi.org/taxpub"><tp:treatment-meta><kwd-group><label>Taxon classification</label><kwd><named-content xmlns:xlink="http://www.w3.org/1999/xlink" content-type="kingdom">Animalia</named-content></kwd><kwd><named-content xmlns:xlink="http://www.w3.org/1999/xlink" content-type="order">ORDO</named-content></kwd><kwd><named-content xmlns:xlink="http://www.w3.org/1999/xlink" content-type="family">FAMILIA</named-content></kwd></kwd-group><mixed-citation publication-type="journal"><person-group><name><surname>Liu</surname><given-names>Yi-Qin</given-names></name><name><surname>Gao</surname><given-names>Qing-Song</given-names></name><name><surname>Chen</surname><given-names>Hong-Wei</given-names></name></person-group><article-title>The genus <italic><tp:taxon-name><tp:taxon-name-part taxon-name-part-type="genus" reg="Scaptodrosophila">Scaptodrosophila</tp:taxon-name-part></tp:taxon-name></italic> Duda part I: the <italic>brunnea</italic> species group from the Oriental Region, with morphological and molecular evidence (<tp:taxon-name><tp:taxon-name-part taxon-name-part-type="order">Diptera</tp:taxon-name-part></tp:taxon-name>, <tp:taxon-name><tp:taxon-name-part taxon-name-part-type="family">Drosophilidae</tp:taxon-name-part></tp:taxon-name>)</article-title><source>Zookeys</source><day>26</day><month>4</month><year>2017</year><volume>2017</volume><issue>671</issue><fpage>87</fpage><lpage>118</lpage><pub-id pub-id-type="doi">10.3897/zookeys.671.11275</pub-id></mixed-citation></tp:treatment-meta><tp:nomenclature><tp:taxon-name>
              <tp:taxon-name-part taxon-name-part-type="genus" reg="Scaptodrosophila">Scaptodrosophila</tp:taxon-name-part>
              <tp:taxon-name-part taxon-name-part-type="species" reg="nigripecta">nigripecta</tp:taxon-name-part>
              <object-id xmlns:xlink="http://www.w3.org/1999/xlink" content-type="zoobank" xlink:type="simple">http://zoobank.org/8C4FF708-2A9A-4B00-9021-5F0BF170A9A0</object-id>
            </tp:taxon-name><tp:taxon-status xmlns:xlink="http://www.w3.org/1999/xlink" xlink:type="simple">sp. n.</tp:taxon-status><xref ref-type="fig" rid="F6">Figs 6A–D</xref><xref ref-type="fig" rid="F14">, 14</xref></tp:nomenclature><tp:treatment-sec sec-type="type material" id="SECID0EXMAI"><title>Type material.</title><p>Holotype ♂ (<abbrev xmlns:xlink="http://www.w3.org/1999/xlink" content-type="institution" xlink:title="South China Agricultural University" id="ABBRID0E4MAI" xlink:type="simple">SCAU</abbrev>, No. 128264): CHINA: Wangtianshu, Mengla, Yunnan, <named-content xmlns:xlink="http://www.w3.org/1999/xlink" content-type="dwc:verbatimCoordinates" xlink:type="simple"><named-content content-type="geo-json" specific-use="{&#34;type&#34;:&#34;Point&#34;,&#34;coordinates&#34;:[102.050000,21.783333]}" id="NCID0EFNAI" xlink:type="simple">21°47'N, 101°63'E</named-content></named-content>, alt. 760 m, 22.iv.2007, HW Chen. Paratypes: CHINA: 4♂ (<abbrev xmlns:xlink="http://www.w3.org/1999/xlink" content-type="institution" xlink:title="South China Agricultural University" id="ABBRID0EKNAI" xlink:type="simple">SCAU</abbrev>, Nos 128265–68), Wangtianshu, Mengla, Yunnan, <named-content xmlns:xlink="http://www.w3.org/1999/xlink" content-type="dwc:verbatimCoordinates" xlink:type="simple"><named-content content-type="geo-json" specific-use="{&#34;type&#34;:&#34;Point&#34;,&#34;coordinates&#34;:[102.050000,21.783333]}" id="NCID0ESNAI" xlink:type="simple">21°47'N, 101°63'E</named-content></named-content>, alt. 760 m, 22.iv.2007, 9.v.2012, HW Chen.</p></tp:treatment-sec><tp:treatment-sec sec-type="diagnosis" id="SECID0EXNAI"><title>Diagnosis.</title><p>This species is similar to <italic><tp:taxon-name><tp:taxon-name-part taxon-name-part-type="genus" reg="Scaptodrosophila">S.</tp:taxon-name-part> <tp:taxon-name-part taxon-name-part-type="species" reg="protenipenis">protenipenis</tp:taxon-name-part></tp:taxon-name></italic> sp. n. in the aedeagus with pubescence (Fig. <xref ref-type="fig" rid="F14">14D</xref>), but can be distinguished from the latter by having the paramere apically divided into two triangular lobes in lateral view (Fig. <xref ref-type="fig" rid="F14">14D</xref>); aedeagus with a cluster of pubescence on small apical part in lateral view (Fig. <xref ref-type="fig" rid="F14">14D</xref>); see under that species.</p></tp:treatment-sec><tp:treatment-sec sec-type="description" id="SECID0EUOAI"><title>Description.</title><p>Male and female: <italic>Head</italic> (Fig. <xref ref-type="fig" rid="F6">6A</xref>): frons yellowish brown with a brown band anteriorly (Fig. <xref ref-type="fig" rid="F6">6A</xref>). Pedicel brown; first flagellomere yellowish. Facial carina brown.</p><p>
              <italic>Thorax</italic> (Fig. <xref ref-type="fig" rid="F6">6B, C</xref>): mesonotum brown, with two yellowish brown longitudinal stripes submedially. Acrostichal setulae in ca. 10–12 irregular rows. Scutellum brownish, dark brown near basal scutellar setae, pale at tip. Pleura dark brown.</p><p>
              <italic>Abdomen</italic> (Fig. <xref ref-type="fig" rid="F6">6D</xref>): all tergites brownish with dark brown caudal bands, the caudal bands on tergites II and III narrowed medially.</p><p>Male terminalia (Fig. <xref ref-type="fig" rid="F14">14A–D</xref>): epandrium with ca. 17 setae near posterior and ventral margins per side. Surstylus with 6–7 peg-like prensisetae. Hypandrium with a pair of paramedian setae and pubescence medially. Paramere with six sensilla medially and pubescence distally. Aedeagus slightly curved, with thinner pubescence ventrally.</p><p>
              <italic>Measurements</italic> [holotype (paratypes range in 4♂), in mm]: BL = 2.80 (2.58–2.76), ThL = 1.20 (1.20–1.24), WL = 2.49 (2.40–2.71), WW = 0.89 (0.93–1.02).</p><p>
              <italic>Indices</italic>: arb = 4/3 (4/3), avd = 0.94 (0.86–0.95), adf = 3.60 (3.40–3.80), flw = 1.60 (1.80–2.00), FW/HW = 0.43 (0.30–0.41), ch/o = 0.09 (0.07–0.12), prorb = 0.59 (0.57–0.71), rcorb = 0.27 (0.32–0.33), vb = 1.00 (1.00–1.17), dcl = damaged (0.62–0.70), presctl = damaged (0.31–0.40), sctl = damaged (0.96), sterno = damaged (1.00–1.05), orbito = 0.50 (0.50–0.63), dcp = 0.46 (0.39–0.50), sctlp = 0.92 (0.85–0.92), C = 1.77 (1.71–1.80), 4c = 1.26 (1.25–1.31), 4v = 2.17 (2.20–2.25), 5x = 2.00 (1.80–2.00), ac = 3.55 (2.71–3.75), M = 0.65 (0.64–0.70), C3F = 0.87 (0.80–0.92).</p></tp:treatment-sec><tp:treatment-sec sec-type="etymology" id="SECID0ECQAI"><title>Etymology.</title><p>A combination of the Latin words: “<italic>niger</italic>” + “<italic>pectus</italic>”, referring to the black thorax.</p></tp:treatment-sec><tp:treatment-sec sec-type="distribution" id="SECID0EMQAI"><title>Distribution.</title><p>China (Yunnan).</p></tp:treatment-sec><tp:treatment-sec><!--Section generated to contain objects referenced in tp:taxon-treatment.--><fig id="F6" position="float" orientation="portrait"><label>Figure 6.</label><caption><p>Head, mesonotum, scutellum, pleura and abdomen of male. <bold>A–D</bold> <italic><tp:taxon-name><tp:taxon-name-part taxon-name-part-type="genus" reg="Scaptodrosophila">S.</tp:taxon-name-part> <tp:taxon-name-part taxon-name-part-type="species" reg="nigripecta">nigripecta</tp:taxon-name-part></tp:taxon-name></italic> sp. n. <bold>E–H</bold> <italic><tp:taxon-name><tp:taxon-name-part taxon-name-part-type="genus" reg="Scaptodrosophila">S.</tp:taxon-name-part> <tp:taxon-name-part taxon-name-part-type="species" reg="obscurata">obscurata</tp:taxon-name-part></tp:taxon-name></italic> sp. n. Scale bars 1 mm.</p></caption><graphic xmlns:xlink="http://www.w3.org/1999/xlink" xlink:href="zookeys-671-087-g006.jpg" position="float" orientation="portrait" xlink:type="simple" id="oo_133597.jpg"/></fig><fig id="F14" position="float" orientation="portrait"><label>Figure 14.</label><caption><p>
          <italic><tp:taxon-name><tp:taxon-name-part taxon-name-part-type="genus" reg="Scaptodrosophila">Scaptodrosophila</tp:taxon-name-part> <tp:taxon-name-part taxon-name-part-type="species" reg="nigripecta">nigripecta</tp:taxon-name-part></tp:taxon-name></italic> sp. n. <bold>A, B</bold> epandrium, surstylus and cercus (lateral and posterior views) <bold>C, D</bold> hypandrium, parameres, gonopods, aedeagus and aedeagal apodeme (ventral and lateral views). Scale bars 0.1 mm.</p></caption><graphic xmlns:xlink="http://www.w3.org/1999/xlink" xlink:href="zookeys-671-087-g014.jpg" position="float" orientation="portrait" xlink:type="simple" id="oo_133606.jpg"/></fig></tp:treatment-sec></tp:taxon-treatment>
