# Supplementary material for: The genus Scaptodrosophila Duda part I: the brunnea species group from the Oriental Region, with morphological and molecular evidence (Diptera, Drosophilidae)
Source: Zookeys. 2017 Apr 26;(671):87–118. doi: 10.3897/zookeys.671.11275 (PMC5523211; doi:10.3897/zookeys.671.11275)
Supplement: XML Treatment for Scaptodrosophila obscurata [file zookeys.671.11275-treatment8.xml]

<!DOCTYPE tp:taxon-treatment
  PUBLIC "-//TaxonX//DTD Taxonomic Treatment Publishing DTD v0 20100105//EN" "tax-treatment-NSO.dtd">
<tp:taxon-treatment xmlns:tp="http://www.plazi.org/taxpub"><tp:treatment-meta><kwd-group><label>Taxon classification</label><kwd><named-content xmlns:xlink="http://www.w3.org/1999/xlink" content-type="kingdom">Animalia</named-content></kwd><kwd><named-content xmlns:xlink="http://www.w3.org/1999/xlink" content-type="order">ORDO</named-content></kwd><kwd><named-content xmlns:xlink="http://www.w3.org/1999/xlink" content-type="family">FAMILIA</named-content></kwd></kwd-group><mixed-citation publication-type="journal"><person-group><name><surname>Liu</surname><given-names>Yi-Qin</given-names></name><name><surname>Gao</surname><given-names>Qing-Song</given-names></name><name><surname>Chen</surname><given-names>Hong-Wei</given-names></name></person-group><article-title>The genus <italic><tp:taxon-name><tp:taxon-name-part taxon-name-part-type="genus" reg="Scaptodrosophila">Scaptodrosophila</tp:taxon-name-part></tp:taxon-name></italic> Duda part I: the <italic>brunnea</italic> species group from the Oriental Region, with morphological and molecular evidence (<tp:taxon-name><tp:taxon-name-part taxon-name-part-type="order">Diptera</tp:taxon-name-part></tp:taxon-name>, <tp:taxon-name><tp:taxon-name-part taxon-name-part-type="family">Drosophilidae</tp:taxon-name-part></tp:taxon-name>)</article-title><source>Zookeys</source><day>26</day><month>4</month><year>2017</year><volume>2017</volume><issue>671</issue><fpage>87</fpage><lpage>118</lpage><pub-id pub-id-type="doi">10.3897/zookeys.671.11275</pub-id></mixed-citation></tp:treatment-meta><tp:nomenclature><tp:taxon-name>
              <tp:taxon-name-part taxon-name-part-type="genus" reg="Scaptodrosophila">Scaptodrosophila</tp:taxon-name-part>
              <tp:taxon-name-part taxon-name-part-type="species" reg="obscurata">obscurata</tp:taxon-name-part>
              <object-id xmlns:xlink="http://www.w3.org/1999/xlink" content-type="zoobank" xlink:type="simple">http://zoobank.org/068FE33E-3079-4857-8860-78DFC48EE2CE</object-id>
            </tp:taxon-name><tp:taxon-status xmlns:xlink="http://www.w3.org/1999/xlink" xlink:type="simple">sp. n.</tp:taxon-status><xref ref-type="fig" rid="F6">Figs 6E–H</xref><xref ref-type="fig" rid="F15">, 15</xref><!--PageBreak--><!--PageBreak--></tp:nomenclature><tp:treatment-sec sec-type="type material" id="SECID0EDSAI"><title>Type material.</title><p>Holotype ♂ (<abbrev xmlns:xlink="http://www.w3.org/1999/xlink" content-type="institution" xlink:title="South China Agricultural University" id="ABBRID0EJSAI" xlink:type="simple">SCAU</abbrev>, No. 128347): CHINA: Wangtianshu, Mengla, Yunnan, <named-content xmlns:xlink="http://www.w3.org/1999/xlink" content-type="dwc:verbatimCoordinates" xlink:type="simple"><named-content content-type="geo-json" specific-use="{&#34;type&#34;:&#34;Point&#34;,&#34;coordinates&#34;:[102.050000,21.783333]}" id="NCID0ERSAI" xlink:type="simple">21°47'N, 101°63'E</named-content></named-content>, alt. 760 m, 9.v.2012, HW Chen. Paratypes: CHINA: 1♂ (<abbrev xmlns:xlink="http://www.w3.org/1999/xlink" content-type="institution" xlink:title="South China Agricultural University" id="ABBRID0EWSAI" xlink:type="simple">SCAU</abbrev>, No. 128348), same data as holotype; 20♂, 15♀ (<abbrev xmlns:xlink="http://www.w3.org/1999/xlink" content-type="institution" xlink:title="South China Agricultural University" id="ABBRID0E2SAI" xlink:type="simple">SCAU</abbrev>, Nos 128349–368), Menglun, Mengla, Yunnan, <named-content xmlns:xlink="http://www.w3.org/1999/xlink" content-type="dwc:verbatimCoordinates" xlink:type="simple"><named-content content-type="geo-json" specific-use="{&#34;type&#34;:&#34;Point&#34;,&#34;coordinates&#34;:[101.266667,21.916667]}" id="NCID0EDTAI" xlink:type="simple">21°55'N, 101°16'E</named-content></named-content>, alt. 570 m, 3–4.xi.2001, HW Chen; 1♂ (<abbrev xmlns:xlink="http://www.w3.org/1999/xlink" content-type="institution" xlink:title="South China Agricultural University" id="ABBRID0EITAI" xlink:type="simple">SCAU</abbrev>, No. 128369), Hesong, Menghai, Yunnan, alt. 1940 m, 6.v.2012, HW Chen.</p></tp:treatment-sec><tp:treatment-sec sec-type="diagnosis" id="SECID0ENTAI"><title>Diagnosis.</title><p>This species differs from the other known species of this group in having the paramere with a hook-shaped projection basoventrally (Fig. <xref ref-type="fig" rid="F15">15D</xref>), and the aedeagus apically acute in lateral view (Fig. <xref ref-type="fig" rid="F15">15D</xref>).</p></tp:treatment-sec><tp:treatment-sec sec-type="description" id="SECID0E2TAI"><title>Description.</title><p>Male and female: <italic>Head</italic> (Fig. <xref ref-type="fig" rid="F6">6E</xref>): frons brown and glossy. Pedicel brown; first flagellomere yellowish. Facial carina brown and glossy.</p><p>
              <italic>Thorax</italic> (Fig. <xref ref-type="fig" rid="F6">6F, G</xref>): mesonotum brown, with two yellowish brown longitudinal stripes submedially. Acrostichal setulae in ca. 10–12 irregular rows. Scutellum brown, dark brown near basal scutellar setae, pale at tip. Pleura dark brown.</p><p>
              <italic>Abdomen</italic> (Fig. <xref ref-type="fig" rid="F6">6H</xref>): tergites II to V yellow anteromedially, with black caudal bands; tergite VI yellowish brown.</p><p>
              <italic>Male terminalia</italic> (Fig. <xref ref-type="fig" rid="F15">15A–D</xref>): epandrium with ca. 16 setae near posterior and ventral margins per side. Surstylus with 5–6 peg-like prensisetae. Hypandrium with a pair of paramedian setae and pubescence medially. Paramere with four sensilla medially. Aedeagus lacking pubescence.</p><p>
              <italic>Female terminalia</italic> (Fig. <xref ref-type="fig" rid="F15">15E</xref>): oviscapt with one subapical trichoid ovisensillum, 15, 11 and 5 peg-like ovisensilla per side on ventral, dorsal and apical margins, respectively.</p><p>
              <italic>Measurements</italic> [holotype (paratypes range in 6♂, 1♀), in mm]: BL = 3.47 (2.93–3.42, 3.42), ThL = 1.60 (1.38–1.60, 1.64), WL = 2.98 (2.71–2.98, 3.11), WW = 1.16 (1.07–1.20, 1.24).</p><p>
              <italic>Indices</italic>: arb = 4/3 (4/3), avd = 0.95 (0.94–1.05), adf = 3.50 (3.29–4.00), flw = 1.67 (1.67–2.00), FW/HW = 0.38 (0.38–0.43), ch/o = 0.09 (0.05–0.12), prorb = 0.65 (0.32–0.63), rcorb = 0.23 (0.19–0.38), vb = 1.00 (0.83–1.00), dcl = damaged (0.58–0.73), presctl = damaged (0.23–0.42), sctl =0.88 (0.92–1.06), sterno = 0.65 (0.59–0.85), orbito = 0.50 (0.46–0.67), dcp = 0.43 (0.40–0.46), sctlp = 0.93 (0.88–1.07), C = 2.20 (1.98–2.30), 4c = 1.03 (1.00–1.21), 4v = 1.98 (1.88–2.26), 5x = 1.77 (1.69–2.00), ac = 2.16 (2.10–2.73), M = 0.58 (0.60–0.69), C3F = 0.83 (0.84–0.93).</p></tp:treatment-sec><tp:treatment-sec sec-type="etymology" id="SECID0EPVAI"><title>Etymology.</title><p>From the Latin word “<italic><tp:taxon-name><tp:taxon-name-part taxon-name-part-type="species" reg="obscurata">obscurata</tp:taxon-name-part></tp:taxon-name></italic>” (= dark), referring to the thorax dark.</p></tp:treatment-sec><tp:treatment-sec sec-type="distribution" id="SECID0E6VAI"><title>Distribution.</title><p>China (Yunnan).</p><!--PageBreak--></tp:treatment-sec><tp:treatment-sec><!--Section generated to contain objects referenced in tp:taxon-treatment.--><fig id="F6" position="float" orientation="portrait"><label>Figure 6.</label><caption><p>Head, mesonotum, scutellum, pleura and abdomen of male. <bold>A–D</bold> <italic><tp:taxon-name><tp:taxon-name-part taxon-name-part-type="genus" reg="Scaptodrosophila">S.</tp:taxon-name-part> <tp:taxon-name-part taxon-name-part-type="species" reg="nigripecta">nigripecta</tp:taxon-name-part></tp:taxon-name></italic> sp. n. <bold>E–H</bold> <italic><tp:taxon-name><tp:taxon-name-part taxon-name-part-type="genus" reg="Scaptodrosophila">S.</tp:taxon-name-part> <tp:taxon-name-part taxon-name-part-type="species" reg="obscurata">obscurata</tp:taxon-name-part></tp:taxon-name></italic> sp. n. Scale bars 1 mm.</p></caption><graphic xmlns:xlink="http://www.w3.org/1999/xlink" xlink:href="zookeys-671-087-g006.jpg" position="float" orientation="portrait" xlink:type="simple" id="oo_133597.jpg"/></fig><fig id="F15" position="float" orientation="portrait"><label>Figure 15</label><caption><p><italic><tp:taxon-name><tp:taxon-name-part taxon-name-part-type="genus" reg="Scaptodrosophila">Scaptodrosophila</tp:taxon-name-part> <tp:taxon-name-part taxon-name-part-type="species" reg="obscurata">obscurata</tp:taxon-name-part></tp:taxon-name></italic> sp. n. <bold>A, B</bold> epandrium, surstylus and cercus (lateral and posterior views) <bold>C, D</bold> hypandrium, parameres, gonopods, aedeagus and aedeagal apodeme (ventral and lateral views) <bold>E</bold> oviscapt (lateral view). Scale bars 0.1 mm.</p></caption><graphic xmlns:xlink="http://www.w3.org/1999/xlink" xlink:href="zookeys-671-087-g015.jpg" position="float" orientation="portrait" xlink:type="simple" id="oo_133607.jpg"/></fig></tp:treatment-sec></tp:taxon-treatment>
