# Supplementary material for: The genus Scaptodrosophila Duda part I: the brunnea species group from the Oriental Region, with morphological and molecular evidence (Diptera, Drosophilidae)
Source: Zookeys. 2017 Apr 26;(671):87–118. doi: 10.3897/zookeys.671.11275 (PMC5523211; doi:10.3897/zookeys.671.11275)
Supplement: XML Treatment for Scaptodrosophila protenipenis [file zookeys.671.11275-treatment9.xml]

<!DOCTYPE tp:taxon-treatment
  PUBLIC "-//TaxonX//DTD Taxonomic Treatment Publishing DTD v0 20100105//EN" "tax-treatment-NSO.dtd">
<tp:taxon-treatment xmlns:tp="http://www.plazi.org/taxpub"><tp:treatment-meta><kwd-group><label>Taxon classification</label><kwd><named-content xmlns:xlink="http://www.w3.org/1999/xlink" content-type="kingdom">Animalia</named-content></kwd><kwd><named-content xmlns:xlink="http://www.w3.org/1999/xlink" content-type="order">ORDO</named-content></kwd><kwd><named-content xmlns:xlink="http://www.w3.org/1999/xlink" content-type="family">FAMILIA</named-content></kwd></kwd-group><mixed-citation publication-type="journal"><person-group><name><surname>Liu</surname><given-names>Yi-Qin</given-names></name><name><surname>Gao</surname><given-names>Qing-Song</given-names></name><name><surname>Chen</surname><given-names>Hong-Wei</given-names></name></person-group><article-title>The genus <italic><tp:taxon-name><tp:taxon-name-part taxon-name-part-type="genus" reg="Scaptodrosophila">Scaptodrosophila</tp:taxon-name-part></tp:taxon-name></italic> Duda part I: the <italic>brunnea</italic> species group from the Oriental Region, with morphological and molecular evidence (<tp:taxon-name><tp:taxon-name-part taxon-name-part-type="order">Diptera</tp:taxon-name-part></tp:taxon-name>, <tp:taxon-name><tp:taxon-name-part taxon-name-part-type="family">Drosophilidae</tp:taxon-name-part></tp:taxon-name>)</article-title><source>Zookeys</source><day>26</day><month>4</month><year>2017</year><volume>2017</volume><issue>671</issue><fpage>87</fpage><lpage>118</lpage><pub-id pub-id-type="doi">10.3897/zookeys.671.11275</pub-id></mixed-citation></tp:treatment-meta><tp:nomenclature><tp:taxon-name>
              <tp:taxon-name-part taxon-name-part-type="genus" reg="Scaptodrosophila">Scaptodrosophila</tp:taxon-name-part>
              <tp:taxon-name-part taxon-name-part-type="species" reg="protenipenis">protenipenis</tp:taxon-name-part>
              <object-id xmlns:xlink="http://www.w3.org/1999/xlink" content-type="zoobank" xlink:type="simple">http://zoobank.org/9A15E25D-846D-41D4-A5A7-DDE46D59A132</object-id>
            </tp:taxon-name><tp:taxon-status xmlns:xlink="http://www.w3.org/1999/xlink" xlink:type="simple">sp. n.</tp:taxon-status><xref ref-type="fig" rid="F7">Figs 7A–D</xref><xref ref-type="fig" rid="F16">, 16</xref></tp:nomenclature><tp:treatment-sec sec-type="type material" id="SECID0EVXAI"><title>Type material.</title><p>Holotype ♂ (<abbrev xmlns:xlink="http://www.w3.org/1999/xlink" content-type="institution" xlink:title="South China Agricultural University" id="ABBRID0E2XAI" xlink:type="simple">SCAU</abbrev>, No. 128269): CHINA: Hesong, Menghai, Yunnan, alt. 1940 m, 6.v.2012, HW Chen. Paratypes: CHINA: 6♀ (<abbrev xmlns:xlink="http://www.w3.org/1999/xlink" content-type="institution" xlink:title="South China Agricultural University" id="ABBRID0EAYAI" xlink:type="simple">SCAU</abbrev>, Nos 128270–75), HW Chen, JJ Gao, same data as holotype; 12♂, 19♀ (<abbrev xmlns:xlink="http://www.w3.org/1999/xlink" content-type="institution" xlink:title="South China Agricultural University" id="ABBRID0EFYAI" xlink:type="simple">SCAU</abbrev>, Nos 128277–95, 128375), Hesong, Menghai, Yunnan, alt. 1940 m, 16.iv.2010, K Liu, JM Lu, ZF Shao, SJ Yan; 1♂ (<abbrev xmlns:xlink="http://www.w3.org/1999/xlink" content-type="institution" xlink:title="South China Agricultural University" id="ABBRID0EKYAI" xlink:type="simple">SCAU</abbrev>, No. 128276), Baihualing, Baoshan, Yunnan, alt. 1400 m, 7.vi.2011, HW Chen, JJ Gao.</p></tp:treatment-sec><tp:treatment-sec sec-type="diagnosis" id="SECID0EPYAI"><title>Diagnosis.</title><p>Paramere apically divided into two round lobes in lateral view (Fig. <xref ref-type="fig" rid="F16">16D</xref>); aedeagus with dense pubescence in lateral view (Fig. <xref ref-type="fig" rid="F16">16D</xref>).</p></tp:treatment-sec><tp:treatment-sec sec-type="description" id="SECID0E4YAI"><title>Description.</title><p>Male and female: <italic>Head</italic> (Fig. <xref ref-type="fig" rid="F7">7A</xref>): frons brownish with a brown band anteriorly. Pedicel brown; first flagellomere yellowish. Facial carina yellowish brown, short, as 1/3 length as face.</p><p>
              <italic>Thorax</italic> (Fig. <xref ref-type="fig" rid="F7">7B, C</xref>): mesonotum yellowish brown, with four brown longitudinal stripes. Acrostichal setulae in ca. 10–12 irregular rows. Scutellum yellowish brown, dark brown near basal scutellar setae, pale at tip. Pleura dark brown.</p><p>
              <italic>Abdomen</italic> (Fig. <xref ref-type="fig" rid="F7">7D</xref>): tergites II to V brownish with dark brown caudal bands, the caudal bands on tergite II narrowed dorsomedially; tergite VI brownish.</p><p>
              <italic>Male terminalia</italic> (Fig. <xref ref-type="fig" rid="F16">16A–D</xref>): epandrium with ca. 17 setae near posterior and ventral margins per side. Surstylus with six peg-like prensisetae. Hypandrium with a pair of paramedian setae and pubescence medially. Paramere with seven sensilla medially and pubescence distally. Aedeagus with pubescence ventrally.</p><p>
              <italic>Female terminalia</italic> (Fig. <xref ref-type="fig" rid="F16">16E</xref>): oviscapt with one subapical trichoid ovisensillum, 16, 11 and 5 peg-like ovisensilla per side on ventral, dorsal and apical margins, respectively.</p><p>
              <italic>Measurements</italic> [holotype (paratypes range in 5♂, 4♀), in mm]: BL = 3.33 (3.16–3.51, 3.33–3.38), ThL = 1.60 (1.56–1.69, 1.60–1.73), WL =3.42 (3.16–3.33, 3.33–3.51), WW = 1.38 (1.29–1.38, 1.33–1.47).</p><p>
              <italic>Indices</italic>: arb = 4/3 (4/3), avd = 1.00 (0.90–1.00), adf = 3.17 (2.17–3.80), flw = 1.83 (1.43–2.20), FW/HW = 0.41 (0.40–0.44), ch/o = 0.10 (0.09–0.13), prorb = 0.62 (0.50–0.63), rcorb = 0.31 (0.27–0.40), vb = 1.00 (0.67–1.20), dcl = damaged (0.67–0.72), presctl = 0.51 (0.37–0.47), sctl = damaged (0.98–1.15), sterno = 0.73 (0.66–0.79), orbito = 0.56 (0.50–0.60), dcp = 0.46 (0.46–0.53), sctlp = 0.94 (0.81–1.00), C = 1.98 (1.86–2.33), 4c = 1.11 (1.02–1.23), 4v = 2.04 (2.00–2.28), 5x = 1.44 (1.32–1.67), ac = 2.78 (2.21–2.79), M = 0.51 (0.52–0.63), C3F = 0.92 (0.88–0.96).</p></tp:treatment-sec><tp:treatment-sec sec-type="etymology" id="SECID0ER1AI"><title>Etymology.</title><p>A combination of the Latin words: “<italic>protensus</italic>” + “<italic>penis</italic>”, referring to the protruded aedeagus.</p></tp:treatment-sec><tp:treatment-sec sec-type="distribution" id="SECID0E21AI"><title>Distribution.</title><p>China (Yunnan).</p></tp:treatment-sec><tp:treatment-sec><!--Section generated to contain objects referenced in tp:taxon-treatment.--><fig id="F7" position="float" orientation="portrait"><label>Figure 7.</label><caption><p>Head, mesonotum, scutellum, pleura and abdomen of male. <bold>A–D</bold> <italic><tp:taxon-name><tp:taxon-name-part taxon-name-part-type="genus" reg="Scaptodrosophila">S.</tp:taxon-name-part> <tp:taxon-name-part taxon-name-part-type="species" reg="protenipenis">protenipenis</tp:taxon-name-part></tp:taxon-name></italic> sp. n. <bold>E–H</bold> <italic><tp:taxon-name><tp:taxon-name-part taxon-name-part-type="genus" reg="Scaptodrosophila">S.</tp:taxon-name-part> <tp:taxon-name-part taxon-name-part-type="species" reg="rhina">rhina</tp:taxon-name-part></tp:taxon-name></italic> sp. n. Scale bars 1 mm.</p></caption><graphic xmlns:xlink="http://www.w3.org/1999/xlink" xlink:href="zookeys-671-087-g007.jpg" position="float" orientation="portrait" xlink:type="simple" id="oo_133598.jpg"/></fig><fig id="F16" position="float" orientation="portrait"><label>Figure 16.</label><caption><p>
          <italic><tp:taxon-name><tp:taxon-name-part taxon-name-part-type="genus" reg="Scaptodrosophila">Scaptodrosophila</tp:taxon-name-part> <tp:taxon-name-part taxon-name-part-type="species" reg="protenipenis">protenipenis</tp:taxon-name-part></tp:taxon-name></italic> sp. n. <bold>A, B</bold> epandrium, surstylus and cercus (lateral and posterior views) <bold>C, D</bold> hypandrium, parameres, gonopods, aedeagus and aedeagal apodeme (ventral and lateral views) <bold>E</bold> oviscapt (lateral view). Scale bars 0.1 mm.</p></caption><graphic xmlns:xlink="http://www.w3.org/1999/xlink" xlink:href="zookeys-671-087-g016.jpg" position="float" orientation="portrait" xlink:type="simple" id="oo_133608.jpg"/></fig></tp:treatment-sec></tp:taxon-treatment>
