# Supplementary material for: The genus Scaptodrosophila Duda part I: the brunnea species group from the Oriental Region, with morphological and molecular evidence (Diptera, Drosophilidae)
Source: Zookeys. 2017 Apr 26;(671):87–118. doi: 10.3897/zookeys.671.11275 (PMC5523211; doi:10.3897/zookeys.671.11275)
Supplement: XML Treatment for Scaptodrosophila rhina [file zookeys.671.11275-treatment10.xml]

<!DOCTYPE tp:taxon-treatment
  PUBLIC "-//TaxonX//DTD Taxonomic Treatment Publishing DTD v0 20100105//EN" "tax-treatment-NSO.dtd">
<tp:taxon-treatment xmlns:tp="http://www.plazi.org/taxpub"><tp:treatment-meta><kwd-group><label>Taxon classification</label><kwd><named-content xmlns:xlink="http://www.w3.org/1999/xlink" content-type="kingdom">Animalia</named-content></kwd><kwd><named-content xmlns:xlink="http://www.w3.org/1999/xlink" content-type="order">ORDO</named-content></kwd><kwd><named-content xmlns:xlink="http://www.w3.org/1999/xlink" content-type="family">FAMILIA</named-content></kwd></kwd-group><mixed-citation publication-type="journal"><person-group><name><surname>Liu</surname><given-names>Yi-Qin</given-names></name><name><surname>Gao</surname><given-names>Qing-Song</given-names></name><name><surname>Chen</surname><given-names>Hong-Wei</given-names></name></person-group><article-title>The genus <italic><tp:taxon-name><tp:taxon-name-part taxon-name-part-type="genus" reg="Scaptodrosophila">Scaptodrosophila</tp:taxon-name-part></tp:taxon-name></italic> Duda part I: the <italic>brunnea</italic> species group from the Oriental Region, with morphological and molecular evidence (<tp:taxon-name><tp:taxon-name-part taxon-name-part-type="order">Diptera</tp:taxon-name-part></tp:taxon-name>, <tp:taxon-name><tp:taxon-name-part taxon-name-part-type="family">Drosophilidae</tp:taxon-name-part></tp:taxon-name>)</article-title><source>Zookeys</source><day>26</day><month>4</month><year>2017</year><volume>2017</volume><issue>671</issue><fpage>87</fpage><lpage>118</lpage><pub-id pub-id-type="doi">10.3897/zookeys.671.11275</pub-id></mixed-citation></tp:treatment-meta><tp:nomenclature><tp:taxon-name>
              <tp:taxon-name-part taxon-name-part-type="genus" reg="Scaptodrosophila">Scaptodrosophila</tp:taxon-name-part>
              <tp:taxon-name-part taxon-name-part-type="species" reg="rhina">rhina</tp:taxon-name-part>
              <object-id xmlns:xlink="http://www.w3.org/1999/xlink" content-type="zoobank" xlink:type="simple">http://zoobank.org/0AAD1B38-B17E-404C-B5F1-B1BDC732F377</object-id>
            </tp:taxon-name><tp:taxon-status xmlns:xlink="http://www.w3.org/1999/xlink" xlink:type="simple">sp. n.</tp:taxon-status><xref ref-type="fig" rid="F7">Figs 7E–H</xref><xref ref-type="fig" rid="F17">, 17</xref><!--PageBreak--><!--PageBreak--></tp:nomenclature><tp:treatment-sec sec-type="type material" id="SECID0ES3AI"><title>Type material.</title><p>Holotype ♂ (<abbrev xmlns:xlink="http://www.w3.org/1999/xlink" content-type="institution" xlink:title="South China Agricultural University" id="ABBRID0EY3AI" xlink:type="simple">SCAU</abbrev>, No. 128255): CHINA: Menglun, Mengla, Yunnan, <named-content xmlns:xlink="http://www.w3.org/1999/xlink" content-type="dwc:verbatimCoordinates" xlink:type="simple"><named-content content-type="geo-json" specific-use="{&#34;type&#34;:&#34;Point&#34;,&#34;coordinates&#34;:[101.266667,21.916667]}" id="NCID0EA4AI" xlink:type="simple">21°55'N, 101°16'E</named-content></named-content>, alt. 570 m, 3, 4.xi.2001, HW Chen. Paratypes: CHINA: 7♀ (<abbrev xmlns:xlink="http://www.w3.org/1999/xlink" content-type="institution" xlink:title="South China Agricultural University" id="ABBRID0EF4AI" xlink:type="simple">SCAU</abbrev>, Nos 128256–61, 128376), same data as holotype; 1♂ (<abbrev xmlns:xlink="http://www.w3.org/1999/xlink" content-type="institution" xlink:title="South China Agricultural University" id="ABBRID0EK4AI" xlink:type="simple">SCAU</abbrev>, No. 128263), Baihualing, Baoshan, Yunnan, alt. 1400 m, 7.vi.2011, HW Chen.</p></tp:treatment-sec><tp:treatment-sec sec-type="diagnosis" id="SECID0EP4AI"><title>Diagnosis.</title><p>This species differs from the other species of the <italic>brunnea</italic> group in the mesonotum being yellowish brown, lacking a longitudinal stripe (Fig. <xref ref-type="fig" rid="F7">7F</xref>), the pleura being yellowish brown (Fig. <xref ref-type="fig" rid="F7">7G</xref>), and the paramere distally divided in lateral view (Fig. <xref ref-type="fig" rid="F17">17D</xref>).</p></tp:treatment-sec><tp:treatment-sec sec-type="description" id="SECID0ED5AI"><title>Description.</title><p>Male and female: <italic>Head</italic> (Fig. <xref ref-type="fig" rid="F7">7E</xref>): frons yellowish brown with a brown band anteriorly. Pedicel brown; first flagellomere yellowish. Facial carina yellowish brown.</p><p>
              <italic>Thorax</italic> (Fig. <xref ref-type="fig" rid="F7">7F, G</xref>): acrostichal setulae in ca. 10–12 irregular rows. Scutellum yellowish brown, dark brown around basal scutellar setae, pale at tip. pleura yellow, with brown patches.</p><p>
              <italic>Abdomen</italic> (Fig. <xref ref-type="fig" rid="F7">7H</xref>): tergites II to V yellow, with dark brown caudal bands on tergites III to V, the caudal bands on tergite III and IV interrupted medially; tergite VI dark brown to black.</p><p>
              <italic>Male terminalia</italic> (Fig. <xref ref-type="fig" rid="F17">17A–D</xref>): epandrium with ca. 16 setae near posterior and ventral margins per side. Surstylus with five peg-like prensisetae. Hypandrium with a pair of paramedian setae, lacking pubescence. Paramere with five sensilla and pubescence medially. Aedeagus with pubescence ventrally.</p><p>
              <italic>Female terminalia</italic> (Fig. <xref ref-type="fig" rid="F17">17E</xref>): oviscapt with three subapical trichoid ovisensilla, 16, 15 and 5 peg-like ovisensilla per side on ventral, dorsal and apical margins, respectively.</p><p>
              <italic>Measurements</italic> [holotype (paratypes range in 1♂, 1♀), in mm]: BL = 3.33 (3.42, 3.33), ThL = 1.51 (1.60, 1.60), WL = 3.20 (3.20, 3.24), WW = 1.29 (1.20, 1.29).</p><p>
              <italic>Indices</italic>: arb = 4/3 (4/3), avd = 0.83 (0.80–0.95), adf = 3.00 (3.00–3.80), flw = 1.67 (1.67–1.83), FW/HW = 0.43 (0.42–0.43), ch/o = 0.11 (0.11) , prorb = damaged (damaged), rcorb = 0.31 (damaged), vb = 1.00 (1.00–1.17), dcl = 0.75 (0.64), presctl = 0.40 (0.43), sctl = damaged (damaged), sterno = 0.71 (0.73), orbito = 0.56 (0.44–0.56), dcp = 0.45 (0.47), sctlp = 0.93 (0.88), C = 2.14 (2.10–2.15), 4c = 1.07 (1.02–1.10), 4v = 2.12 (2.07–2.24), 5x = 1.67 (1.79–1.80), ac = 2.44 (2.39–2.56), M = 0.61 (0.60–0.64), C3F = 0.96 (0.91–0.96).</p></tp:treatment-sec><tp:treatment-sec sec-type="etymology" id="SECID0EX6AI"><title>Etymology.</title><p>From the Greek words: “<italic>rhnios</italic>”, referring to the facial carina large and prominent.</p></tp:treatment-sec><tp:treatment-sec sec-type="distribution" id="SECID0E66AI"><title>Distribution.</title><p>China (Yunnan).</p><fig id="F3" position="float" orientation="portrait"><label>Figure 3.</label><caption><p>Head, mesonotum, scutellum, pleura and abdomen of male. <bold>A–D</bold> <italic><tp:taxon-name><tp:taxon-name-part taxon-name-part-type="genus" reg="Scaptodrosophila">S.</tp:taxon-name-part> <tp:taxon-name-part taxon-name-part-type="species" reg="parabrunnea">parabrunnea</tp:taxon-name-part></tp:taxon-name></italic> <bold>E–H</bold> <italic><tp:taxon-name><tp:taxon-name-part taxon-name-part-type="genus" reg="Scaptodrosophila">S.</tp:taxon-name-part> <tp:taxon-name-part taxon-name-part-type="species" reg="pressobrunnea">pressobrunnea</tp:taxon-name-part></tp:taxon-name></italic>. Scale bars 1 mm.</p></caption><graphic xmlns:xlink="http://www.w3.org/1999/xlink" xlink:href="zookeys-671-087-g003.jpg" position="float" orientation="portrait" xlink:type="simple" id="oo_133593.jpg"/></fig><fig id="F4" position="float" orientation="portrait"><label>Figure 4.</label><caption><p>Head, mesonotum, scutellum, pleura and abdomen of male. <bold>A–D</bold> <italic><tp:taxon-name><tp:taxon-name-part taxon-name-part-type="genus" reg="Scaptodrosophila">S.</tp:taxon-name-part> <tp:taxon-name-part taxon-name-part-type="species" reg="scutellimargo">scutellimargo</tp:taxon-name-part></tp:taxon-name></italic> <bold>E–H</bold> <italic><tp:taxon-name><tp:taxon-name-part taxon-name-part-type="genus" reg="Scaptodrosophila">S.</tp:taxon-name-part> <tp:taxon-name-part taxon-name-part-type="species" reg="maculata">maculata</tp:taxon-name-part></tp:taxon-name></italic> sp. n. Scale bars 1 mm.</p></caption><graphic xmlns:xlink="http://www.w3.org/1999/xlink" xlink:href="zookeys-671-087-g004.jpg" position="float" orientation="portrait" xlink:type="simple" id="oo_133595.jpg"/></fig><fig id="F5" position="float" orientation="portrait"><label>Figure 5.</label><caption><p>Head, mesonotum, scutellum, pleura and abdomen of male. <bold>A–D</bold> <italic><tp:taxon-name><tp:taxon-name-part taxon-name-part-type="genus" reg="Scaptodrosophila">S.</tp:taxon-name-part> <tp:taxon-name-part taxon-name-part-type="species" reg="melanogaster">melanogaster</tp:taxon-name-part></tp:taxon-name></italic> sp. n. <bold>E–H</bold> <italic><tp:taxon-name><tp:taxon-name-part taxon-name-part-type="genus" reg="Scaptodrosophila">S.</tp:taxon-name-part> <tp:taxon-name-part taxon-name-part-type="species" reg="nigricostata">nigricostata</tp:taxon-name-part></tp:taxon-name></italic> sp. n. Scale bars 1 mm.</p></caption><graphic xmlns:xlink="http://www.w3.org/1999/xlink" xlink:href="zookeys-671-087-g005.jpg" position="float" orientation="portrait" xlink:type="simple" id="oo_133596.jpg"/></fig><fig id="F6" position="float" orientation="portrait"><label>Figure 6.</label><caption><p>Head, mesonotum, scutellum, pleura and abdomen of male. <bold>A–D</bold> <italic><tp:taxon-name><tp:taxon-name-part taxon-name-part-type="genus" reg="Scaptodrosophila">S.</tp:taxon-name-part> <tp:taxon-name-part taxon-name-part-type="species" reg="nigripecta">nigripecta</tp:taxon-name-part></tp:taxon-name></italic> sp. n. <bold>E–H</bold> <italic><tp:taxon-name><tp:taxon-name-part taxon-name-part-type="genus" reg="Scaptodrosophila">S.</tp:taxon-name-part> <tp:taxon-name-part taxon-name-part-type="species" reg="obscurata">obscurata</tp:taxon-name-part></tp:taxon-name></italic> sp. n. Scale bars 1 mm.</p></caption><graphic xmlns:xlink="http://www.w3.org/1999/xlink" xlink:href="zookeys-671-087-g006.jpg" position="float" orientation="portrait" xlink:type="simple" id="oo_133597.jpg"/></fig><fig id="F7" position="float" orientation="portrait"><label>Figure 7.</label><caption><p>Head, mesonotum, scutellum, pleura and abdomen of male. <bold>A–D</bold> <italic><tp:taxon-name><tp:taxon-name-part taxon-name-part-type="genus" reg="Scaptodrosophila">S.</tp:taxon-name-part> <tp:taxon-name-part taxon-name-part-type="species" reg="protenipenis">protenipenis</tp:taxon-name-part></tp:taxon-name></italic> sp. n. <bold>E–H</bold> <italic><tp:taxon-name><tp:taxon-name-part taxon-name-part-type="genus" reg="Scaptodrosophila">S.</tp:taxon-name-part> <tp:taxon-name-part taxon-name-part-type="species" reg="rhina">rhina</tp:taxon-name-part></tp:taxon-name></italic> sp. n. Scale bars 1 mm.</p></caption><graphic xmlns:xlink="http://www.w3.org/1999/xlink" xlink:href="zookeys-671-087-g007.jpg" position="float" orientation="portrait" xlink:type="simple" id="oo_133598.jpg"/></fig><fig id="F8" position="float" orientation="portrait"><label>Figure 8.</label><caption><p>
          <italic><tp:taxon-name><tp:taxon-name-part taxon-name-part-type="genus" reg="Scaptodrosophila">Scaptodrosophila</tp:taxon-name-part> <tp:taxon-name-part taxon-name-part-type="species" reg="parabrunnea">parabrunnea</tp:taxon-name-part></tp:taxon-name></italic> (Tsacas &amp; Chassagnard, 1976). <bold>A, B</bold> epandrium (epand), surstylus (sur) and cercus (cerc) (lateral and posterior views) <bold>C, D</bold> hypandrium (hypd), parameres (pm), gonopods (gon), aedeagus (aed) and aedeagal apodeme (aed a) (ventral and lateral views). Scale bars 0.1 mm.</p></caption><graphic xmlns:xlink="http://www.w3.org/1999/xlink" xlink:href="zookeys-671-087-g008.jpg" position="float" orientation="portrait" xlink:type="simple" id="oo_133600.jpg"/></fig><fig id="F9" position="float" orientation="portrait"><label>Figure 9.</label><caption><p>
          <italic><tp:taxon-name><tp:taxon-name-part taxon-name-part-type="genus" reg="Scaptodrosophila">Scaptodrosophila</tp:taxon-name-part> <tp:taxon-name-part taxon-name-part-type="species" reg="pressobrunnea">pressobrunnea</tp:taxon-name-part></tp:taxon-name></italic> (Tsacas &amp; Chassagnard, 1976). <bold>A, B</bold> epandrium, surstylus and cercus (lateral and posterior views) <bold>C, D</bold> hypandrium, parameres, gonopods, aedeagus and aedeagal apodeme (ventral and lateral views) <bold>E</bold> oviscapt (lateral view). Scale bars 0.1 mm.</p></caption><graphic xmlns:xlink="http://www.w3.org/1999/xlink" xlink:href="zookeys-671-087-g009.jpg" position="float" orientation="portrait" xlink:type="simple" id="oo_133601.jpg"/></fig><fig id="F10" position="float" orientation="portrait"><label>Figure 10.</label><caption><p>
          <italic><tp:taxon-name><tp:taxon-name-part taxon-name-part-type="genus" reg="Scaptodrosophila">Scaptodrosophila</tp:taxon-name-part> <tp:taxon-name-part taxon-name-part-type="species" reg="scutellimargo">scutellimargo</tp:taxon-name-part></tp:taxon-name></italic> (Duda, 1924). <bold>A, B</bold> epandrium, surstylus and cercus (lateral and posterior views) <bold>C, D</bold> hypandrium, parameres, gonopods, aedeagus and aedeagal apodeme (ventral and lateral views) <bold>E</bold> oviscapt (lateral view). Scale bars 0.1 mm.</p></caption><graphic xmlns:xlink="http://www.w3.org/1999/xlink" xlink:href="zookeys-671-087-g010.jpg" position="float" orientation="portrait" xlink:type="simple" id="oo_133602.jpg"/></fig><fig id="F11" position="float" orientation="portrait"><label>Figure 11.</label><caption><p>
          <italic><tp:taxon-name><tp:taxon-name-part taxon-name-part-type="genus" reg="Scaptodrosophila">Scaptodrosophila</tp:taxon-name-part> <tp:taxon-name-part taxon-name-part-type="species" reg="maculata">maculata</tp:taxon-name-part></tp:taxon-name></italic> sp. n. <bold>A, B</bold> epandrium, surstylus and cercus (lateral and posterior views) <bold>C, D</bold> hypandrium, parameres, gonopods, aedeagus and aedeagal apodeme (ventral and lateral views) <bold>E</bold> oviscapt (lateral view). Scale bars 0.1 mm.</p></caption><graphic xmlns:xlink="http://www.w3.org/1999/xlink" xlink:href="zookeys-671-087-g011.jpg" position="float" orientation="portrait" xlink:type="simple" id="oo_133603.jpg"/></fig><fig id="F12" position="float" orientation="portrait"><label>Figure 12.</label><caption><p>
          <italic><tp:taxon-name><tp:taxon-name-part taxon-name-part-type="genus" reg="Scaptodrosophila">Scaptodrosophila</tp:taxon-name-part> <tp:taxon-name-part taxon-name-part-type="species" reg="melanogaster">melanogaster</tp:taxon-name-part></tp:taxon-name></italic> sp. n. <bold>A, B</bold> epandrium, surstylus and cercus (lateral and posterior views) <bold>C, D</bold> hypandrium, parameres, gonopods, aedeagus and aedeagal apodeme (ventral and lateral views) <bold>E</bold> oviscapt (lateral view). Scale bars 0.1 mm.</p></caption><graphic xmlns:xlink="http://www.w3.org/1999/xlink" xlink:href="zookeys-671-087-g012.jpg" position="float" orientation="portrait" xlink:type="simple" id="oo_133604.jpg"/></fig><fig id="F13" position="float" orientation="portrait"><label>Figure 13.</label><caption><p>
          <italic><tp:taxon-name><tp:taxon-name-part taxon-name-part-type="genus" reg="Scaptodrosophila">Scaptodrosophila</tp:taxon-name-part> <tp:taxon-name-part taxon-name-part-type="species" reg="nigricostata">nigricostata</tp:taxon-name-part></tp:taxon-name></italic> sp. n. <bold>A, B</bold> epandrium, surstylus and cercus (lateral and posterior views) <bold>C, D</bold> hypandrium, parameres, gonopods, aedeagus and aedeagal apodeme (ventral and lateral views) <bold>E</bold> oviscapt (lateral view). Scale bars 0.1 mm.</p></caption><graphic xmlns:xlink="http://www.w3.org/1999/xlink" xlink:href="zookeys-671-087-g013.jpg" position="float" orientation="portrait" xlink:type="simple" id="oo_133605.jpg"/></fig><fig id="F14" position="float" orientation="portrait"><label>Figure 14.</label><caption><p>
          <italic><tp:taxon-name><tp:taxon-name-part taxon-name-part-type="genus" reg="Scaptodrosophila">Scaptodrosophila</tp:taxon-name-part> <tp:taxon-name-part taxon-name-part-type="species" reg="nigripecta">nigripecta</tp:taxon-name-part></tp:taxon-name></italic> sp. n. <bold>A, B</bold> epandrium, surstylus and cercus (lateral and posterior views) <bold>C, D</bold> hypandrium, parameres, gonopods, aedeagus and aedeagal apodeme (ventral and lateral views). Scale bars 0.1 mm.</p></caption><graphic xmlns:xlink="http://www.w3.org/1999/xlink" xlink:href="zookeys-671-087-g014.jpg" position="float" orientation="portrait" xlink:type="simple" id="oo_133606.jpg"/></fig><fig id="F15" position="float" orientation="portrait"><label>Figure 15</label><caption><p><italic><tp:taxon-name><tp:taxon-name-part taxon-name-part-type="genus" reg="Scaptodrosophila">Scaptodrosophila</tp:taxon-name-part> <tp:taxon-name-part taxon-name-part-type="species" reg="obscurata">obscurata</tp:taxon-name-part></tp:taxon-name></italic> sp. n. <bold>A, B</bold> epandrium, surstylus and cercus (lateral and posterior views) <bold>C, D</bold> hypandrium, parameres, gonopods, aedeagus and aedeagal apodeme (ventral and lateral views) <bold>E</bold> oviscapt (lateral view). Scale bars 0.1 mm.</p></caption><graphic xmlns:xlink="http://www.w3.org/1999/xlink" xlink:href="zookeys-671-087-g015.jpg" position="float" orientation="portrait" xlink:type="simple" id="oo_133607.jpg"/></fig><fig id="F16" position="float" orientation="portrait"><label>Figure 16.</label><caption><p>
          <italic><tp:taxon-name><tp:taxon-name-part taxon-name-part-type="genus" reg="Scaptodrosophila">Scaptodrosophila</tp:taxon-name-part> <tp:taxon-name-part taxon-name-part-type="species" reg="protenipenis">protenipenis</tp:taxon-name-part></tp:taxon-name></italic> sp. n. <bold>A, B</bold> epandrium, surstylus and cercus (lateral and posterior views) <bold>C, D</bold> hypandrium, parameres, gonopods, aedeagus and aedeagal apodeme (ventral and lateral views) <bold>E</bold> oviscapt (lateral view). Scale bars 0.1 mm.</p></caption><graphic xmlns:xlink="http://www.w3.org/1999/xlink" xlink:href="zookeys-671-087-g016.jpg" position="float" orientation="portrait" xlink:type="simple" id="oo_133608.jpg"/></fig><fig id="F17" position="float" orientation="portrait"><label>Figure 17.</label><caption><p>
          <italic><tp:taxon-name><tp:taxon-name-part taxon-name-part-type="genus" reg="Scaptodrosophila">Scaptodrosophila</tp:taxon-name-part> <tp:taxon-name-part taxon-name-part-type="species" reg="rhina">rhina</tp:taxon-name-part></tp:taxon-name></italic> sp. n. <bold>A, B</bold> epandrium, surstylus and cercus (lateral and posterior views) <bold>C, D</bold> hypandrium, parameres, gonopods, aedeagus and aedeagal apodeme (ventral and lateral views) <bold>E</bold> oviscapt (lateral view). Scale bars 0.1 mm.</p></caption><graphic xmlns:xlink="http://www.w3.org/1999/xlink" xlink:href="zookeys-671-087-g017.jpg" position="float" orientation="portrait" xlink:type="simple" id="oo_133609.jpg"/></fig><!--PageBreak--><!--PageBreak--><!--PageBreak--><!--PageBreak--><!--PageBreak--><!--PageBreak--></tp:treatment-sec></tp:taxon-treatment>
